# Supplementary material for: A five-miRNA signature with prognostic and predictive value for MGMT promoter-methylated glioblastoma patients
Source: Oncotarget. 2015 Jul 22;6(30):29285–95. doi: 10.18632/oncotarget.4978 (PMC4745726; doi:10.18632/oncotarget.4978)
Supplement: Supplementary file 2 [file oncotarget-06-29285-s002.xls]

## Sheet: Supplementary data1
TCGA dataset
The miRNA comparision between non-cancer brain tissue and GBMs with or without MGMT promoter methylation
miRNA	FDR (normal-GBM with MGMT promoter methylation)	FDR (normal-GBM without MGMT promoter methylation)
hsa-miR-433	4.50836e-52	9.19788e-24
hsa-miR-769-5p	1.26623e-42	9.64372e-38
hsa-miR-137	6.60109e-35	4.20263e-31
hsa-miR-129	2.07025e-34	5.46485e-37
hsa-miR-139	2.10416e-33	2.63306e-35
hsa-miR-491	5.32625e-32	5.11345e-37
hsa-miR-218	6.60848e-30	8.09448e-28
hsa-miR-132	1.06136e-29	3.10649e-25
hsa-miR-27a	3.56942e-29	7.4903e-30
hsa-miR-329	8.18739e-28	7.14292e-23
hsa-miR-323	1.1377e-26	7.97664e-20
hsa-miR-128a	1.59962e-26	2.55479e-31
hsa-miR-128b	1.65952e-26	2.43024e-29
hsa-miR-628	2.67033e-26	7.74132e-25
hsa-miR-326	1.4799e-25	1.66699e-10
hsa-miR-21	1.94599e-25	6.03592e-28
hsa-miR-485-5p	8.66148e-25	4.92397e-25
hsa-miR-381	3.44193e-24	1.53726e-14
hsa-miR-330	3.80155e-24	7.14292e-23
hsa-miR-23a	3.16486e-23	4.0125e-19
hsa-miR-106b	5.28362e-23	1.87594e-12
hsa-miR-539	5.6086e-23	7.98066e-20
hsa-miR-124a	3.45296e-22	3.41989e-21
hsa-miR-203	3.87682e-22	6.09873e-20
hsa-miR-7	6.26754e-22	7.1437e-19
hsa-miR-138	1.01887e-20	6.16146e-17
hsa-miR-410	6.08048e-20	3.21494e-15
hsa-miR-656	2.05512e-19	2.2715e-10
hsa-miR-25	8.71438e-19	3.98851e-14
hsa-miR-15a	6.68887e-18	1.9342e-10
hsa-miR-93	1.35284e-17	7.3532e-10
hsa-miR-432	1.61107e-17	4.10507e-12
hsa-miR-342	2.66079e-16	1.83566e-12
hsa-miR-107	1.84239e-15	4.49004e-11
hsa-miR-29c	5.0795e-15	1.18344e-12
hsa-miR-490	5.20872e-15	2.3525e-19
hsa-miR-154*	8.06711e-15	1.38867e-08
hsa-miR-15b	2.39635e-14	6.76953e-10
hsa-miR-95	1.50461e-13	1.19459e-13
hsa-miR-411	4.74089e-13	8.40867e-15
hsa-miR-338	6.21935e-13	2.1653e-14
hsa-miR-582	7.80032e-13	3.02089e-19
hsa-miR-379	8.07813e-13	1.87594e-12
hsa-miR-383	1.03732e-12	9.24381e-17
hsa-miR-448	1.03732e-12	0.000538049
hsa-miR-16	2.08529e-12	4.00235e-05
hsa-miR-127	6.97414e-12	1.18746e-08
hsa-miR-154	3.97585e-11	4.08228e-11
hsa-miR-504	5.86093e-11	3.82699e-12
hsa-miR-136	1.06339e-10	1.61658e-09
hsa-miR-496	1.28851e-10	4.64067e-05
hsa-let-7i	1.3665e-10	9.95902e-08
hsa-miR-92b	1.41688e-10	1.91716e-09
hsa-miR-103	1.41688e-10	1.70987e-06
hsa-miR-598	1.54642e-10	3.42014e-12
hsa-miR-299-5p	2.2102e-10	2.44361e-11
hsa-miR-758	2.39284e-10	9.99156e-12
hsa-miR-155	3.82902e-10	9.99156e-12
hsa-miR-29b	3.921e-10	1.13134e-07
hsa-miR-130a	4.03949e-10	2.03491e-06
hsa-miR-485-3p	4.04516e-10	1.68401e-06
hsa-miR-149	4.85e-10	2.16543e-09
hsa-miR-331	1.39071e-09	5.382e-09
hsa-miR-219	2.13751e-09	2.36222e-09
hsa-miR-20a	2.27878e-09	0.000101125
hsa-miR-130b	2.3104e-09	1.05636e-06
hsa-miR-17-5p	4.16172e-09	0.000117217
hsa-miR-324-5p	4.53752e-09	1.5537e-09
hsa-miR-495	4.53752e-09	9.38355e-05
hsa-miR-106a	4.95798e-09	0.000136746
hsa-miR-210	5.89931e-09	1.61658e-09
hsa-miR-380-3p	5.89931e-09	0.00024025
hsa-miR-195	6.66548e-09	0.000368616
hsa-miR-340	1.09336e-08	2.36222e-09
hsa-miR-142-3p	1.52759e-08	1.44306e-07
hsa-miR-24	2.64266e-08	3.75104e-06
hsa-miR-377	3.33895e-08	2.02329e-06
hsa-miR-92	3.47059e-08	5.0711e-08
hsa-miR-19b	4.96626e-08	0.000297298
hsa-miR-376a*	5.07746e-08	7.74618e-05
hsa-miR-409-5p	6.94787e-08	8.36581e-10
hsa-miR-19a	1.21169e-07	0.000356666
hsa-miR-605	4.42691e-07	3.38451e-08
hsa-miR-30a-5p	6.13705e-07	0.000629807
hsa-miR-18a	1.05809e-06	0.000368616
hsa-miR-339	1.97244e-06	1.7737e-08
hsa-miR-20b	1.97244e-06	0.00899173
hsa-miR-33	2.50683e-06	8.2002e-06
hsa-miR-487a	2.88454e-06	9.7411e-05
hsa-miR-345	3.08773e-06	0.000352179
hsa-miR-153	3.38016e-06	3.55247e-08
hsa-miR-487b	5.05133e-06	6.77399e-05
hsa-miR-320	5.16693e-06	3.77543e-05
hsa-miR-505	5.16693e-06	0.00049967
hsa-miR-193a	6.41626e-06	3.75104e-06
hsa-miR-28	8.10395e-06	0.000204214
hsa-miR-497	8.1489e-06	0.000216735
hsa-miR-520d*	8.17369e-06	4.97196e-06
hsa-miR-17-3p	8.27829e-06	0.000633508
hsa-miR-590	9.90768e-06	0.000920662
hsa-miR-527	1.0901e-05	9.38635e-07
hsa-miR-32	1.21493e-05	0.00151718
hsa-miR-148a	1.34713e-05	1.99119e-06
hsa-miR-660	1.50072e-05	0.000368616
hsa-miR-512-3p	1.81632e-05	4.10984e-05
hsa-miR-133b	2.17039e-05	7.6411e-07
hsa-miR-424	2.25775e-05	1.83935e-05
hsa-miR-133a	2.91878e-05	2.50682e-05
hsa-miR-142-5p	3.04828e-05	2.59395e-05
hsa-miR-29a	3.04828e-05	0.000173692
hsa-miR-521	3.04828e-05	0.223569
hsa-miR-145	3.62491e-05	0.000786307
hsa-miR-369-5p	3.83667e-05	0.000426351
hsa-miR-550	6.24902e-05	0.000417666
hsa-miR-532	6.71331e-05	0.00275425
hsa-miR-629	6.72481e-05	4.55054e-05
hsa-miR-10b	0.000113034	0.00044852
hsa-miR-196b	0.000127995	0.00018089
hsa-miR-99a	0.000138289	0.00676273
hsa-miR-328	0.000140806	0.0047518
hsa-miR-409-3p	0.000149987	0.00145409
hsa-miR-517c	0.000154819	3.10051e-14
hsa-miR-100	0.000154819	0.00339437
hsa-miR-551b	0.000154819	0.0103383
hsa-miR-223	0.000182386	0.000330855
hsa-miR-610	0.000187996	5.19634e-05
hsa-miR-450	0.000211359	0.000197198
hsa-miR-492	0.000220147	1.83935e-05
hsa-miR-134	0.000286001	0.000633508
hsa-miR-801	0.000332507	0.00037009
hsa-miR-592	0.000332507	0.00260807
hsa-miR-362	0.000332507	0.00542659
hsa-miR-611	0.000359641	0.00978434
hsa-miR-30a-3p	0.000407248	0.002472
hsa-miR-374	0.000407248	0.0837759
hsa-miR-9*	0.000430863	7.3532e-10
hsa-miR-211	0.000482027	0.0451811
hsa-miR-1	0.000519992	5.21071e-06
hcmv-miR-US25-1	0.000581637	0.00497045
hsa-miR-135a	0.000614439	5.92728e-05
hsa-miR-146a	0.000779716	0.00242458
hsa-miR-454-3p	0.000791824	0.00364253
hsa-miR-146b	0.000868654	0.00089543
hsa-miR-502	0.00086927	0.00455825
hsa-miR-200a*	0.000905193	0.000127666
hsa-miR-373*	0.00100485	0.000388696
hsa-miR-577	0.00100955	0.000952562
hsa-miR-500	0.00106626	0.00242767
hsa-miR-542-3p	0.00129991	0.011334
hsa-miR-422a	0.00193872	0.00151808
hsa-miR-196a	0.00199284	0.00160398
hsa-miR-422b	0.00205964	0.000418953
hsa-miR-369-3p	0.00205964	0.247211
hsa-miR-34a	0.00226565	8.03181e-05
hsa-miR-18b	0.00230479	0.0374622
hsa-miR-663	0.00235931	0.000895207
hsa-miR-26b	0.00307877	0.0517012
hsa-miR-222	0.00307882	0.00131386
hsa-miR-125a	0.00310397	0.00715336
hsa-miR-423	0.00351101	0.043833
hsa-miR-296	0.00363939	0.00650252
hsa-miR-488	0.00387809	0.00167159
kshv-miR-K12-9	0.00511245	0.0810465
hsa-miR-625	0.00529569	0.00151718
hsa-miR-221	0.00529569	0.00180164
hsa-miR-346	0.00544527	0.0374766
hsa-miR-105	0.00709662	0.272991
hsa-miR-367	0.00740748	0.00486592
hsa-miR-542-5p	0.00750036	0.0373583
hsa-miR-152	0.00760904	0.0218392
hsa-miR-141	0.00875659	0.0121642
hsa-miR-34b	0.0101802	0.00489913
hsa-miR-214	0.0108035	0.0536001
hsa-miR-215	0.0112053	0.0455492
hsa-miR-425-3p	0.011216	0.0288417
hsa-miR-376a	0.011216	0.057547
hsa-miR-602	0.0129518	0.0158612
hsa-miR-636	0.0130677	0.0973971
hsa-let-7c	0.0130677	0.251684
hsa-miR-382	0.0131577	0.0157965
hsa-miR-585	0.0135494	0.00728081
hsa-miR-494	0.0135494	0.00879546
hsa-miR-526b	0.0135494	0.0152613
hsa-miR-199a*	0.013851	0.044456
hsa-miR-503	0.0155552	0.0511243
hsa-miR-524*	0.0176756	0.0186141
ebv-miR-BART7	0.0178617	0.0157965
hsa-miR-370	0.0186183	0.0025988
hsa-miR-10a	0.0186833	0.00715336
hsa-miR-498	0.0196661	0.0374623
hsa-miR-34c	0.0211908	0.0443163
hsa-miR-560	0.0216654	0.0157106
hsa-miR-182	0.0247778	0.174952
hsa-miR-185	0.0260275	0.00885354
hsa-miR-614	0.026277	0.0402527
hsa-miR-519e*	0.0279275	0.017845
kshv-miR-K12-3	0.0283339	0.0373246
hsa-miR-518f*	0.0298943	0.0218392
hsa-miR-23b	0.0322821	0.0239328
hsa-miR-508	0.034457	0.199881
hsa-miR-101	0.0357368	0.00729689
hsa-miR-188	0.0462767	0.0480616
hsa-miR-454-5p	0.0494251	0.140909
hsa-miR-640	0.0578081	0.106273
hsa-miR-200b	0.0592969	0.0511243
hsa-miR-375	0.0593393	0.347181
hsa-miR-194	0.0596059	0.217208
hsa-miR-192	0.0596059	0.256953
ebv-miR-BART13	0.0599166	0.0420774
hsa-miR-96	0.0599166	0.111339
hsa-miR-526a	0.0600142	0.0373583
hsa-miR-650	0.0600142	0.0810465
hsa-miR-193b	0.0600142	0.193409
hsa-miR-630	0.0630921	0.0168531
hsa-miR-299-3p	0.0652616	0.134099
hsa-miR-484	0.0654267	0.0537935
hsa-miR-574	0.0654267	0.119693
hsa-miR-606	0.0654267	0.369838
hsa-miR-135b	0.0669814	0.0176793
hsa-miR-452	0.0718659	0.0451811
kshv-miR-K12-5	0.0732765	0.234801
hsa-miR-544	0.073707	0.332958
hsa-miR-525	0.0740167	0.167002
hsa-miR-648	0.0798121	0.0537935
ebv-miR-BHRF1-2*	0.081708	0.113394
hsa-miR-449b	0.0819013	0.56474
hsa-miR-144	0.0840449	0.0911816
hsa-miR-581	0.087589	0.462279
hsa-miR-198	0.0888133	0.0770773
hsa-miR-635	0.0908997	0.123807
hsa-miR-365	0.095935	0.420115
hsa-miR-200a	0.0993258	0.222213
hsa-miR-627	0.101551	0.193409
hsa-miR-224	0.104239	0.0679704
hcmv-miR-US25-2-3p	0.105978	0.235325
hsa-miR-30c	0.110893	0.305451
hsa-miR-183	0.114677	0.300765
hsa-miR-30d	0.114771	0.332958
hsa-miR-655	0.116234	0.280577
hsa-miR-30e-3p	0.117545	0.300765
hsa-miR-643	0.118482	0.345772
hsa-miR-579	0.125792	0.363901
hsa-miR-199b	0.1293	0.0911816
hsa-miR-493-3p	0.132977	0.106356
kshv-miR-K12-3*	0.138546	0.0373246
hsa-miR-200c	0.141436	0.247896
hsa-miR-205	0.143492	0.22472
hsa-miR-617	0.143492	0.22926
hsa-miR-526b*	0.145217	0.0152613
hsa-miR-518c*	0.145312	0.0735438
hsa-miR-182*	0.145312	0.174952
hsa-miR-513	0.16598	0.0825961
hsa-miR-768-5p	0.172206	0.355829
hsa-miR-143	0.173578	0.320412
hsa-miR-18a*	0.178839	0.000368616
hcmv-miR-UL148D	0.178944	0.341815
kshv-miR-K12-10b	0.183741	0.110279
hsa-miR-98	0.185655	0.0505806
hsa-miR-9	0.186459	0.609443
hsa-miR-632	0.18809	0.463723
hsa-miR-604	0.196004	0.167376
hsa-miR-190	0.203576	0.355829
hsa-miR-561	0.21762	0.582472
hsa-miR-451	0.21996	0.247211
hsa-miR-31	0.21996	0.247211
hsa-miR-184	0.21996	0.273167
hsa-miR-552	0.21996	0.304987
hsa-miR-566	0.220253	0.264238
hsa-miR-452*	0.22161	0.0451811
hsa-miR-30b	0.22161	0.457573
hsa-miR-368	0.221646	0.445089
hsa-miR-516-5p	0.22192	0.0770117
hsa-miR-770-5p	0.22192	0.219138
ebv-miR-BART11-3p	0.222705	0.404241
hsa-miR-802	0.222948	0.350289
hsa-miR-197	0.227398	0.156847
hsa-miR-769-3p	0.227398	0.394957
hsa-miR-576	0.227398	0.803478
kshv-miR-K12-11	0.227398	0.954496
hsa-miR-662	0.230072	0.266179
hsa-miR-186	0.234776	0.460907
hsa-miR-421	0.234776	0.497794
hsa-miR-181a	0.237582	0.273167
ebv-miR-BART1-5p	0.237747	0.766624
ebv-miR-BART8-3p	0.239523	0.2344
hsa-miR-520f	0.239523	0.351884
hsa-miR-623	0.243093	0.38665
hsa-miR-217	0.244373	0.352004
hsa-miR-615	0.254852	0.28148
hsa-miR-608	0.254937	0.193409
hsa-miR-449	0.25799	0.599573
hcmv-miR-US4	0.26169	0.225373
hsa-miR-181b	0.26169	0.350289
hsa-miR-624	0.26169	0.418784
hsa-miR-631	0.266368	0.277405
kshv-miR-K12-12	0.267065	0.247896
hsa-miR-580	0.267065	0.624667
hsa-miR-455	0.272544	0.490232
hsa-miR-361	0.273084	0.254789
hsa-miR-520c	0.273637	0.331735
hsa-miR-659	0.275977	0.332958
hsa-miR-584	0.279513	0.369838
ebv-miR-BART2	0.282303	0.523271
hsa-miR-567	0.297328	0.209936
hsa-let-7b	0.297487	0.62784
hsa-miR-181c	0.297519	0.13995
hsa-miR-583	0.297519	0.193409
hsa-miR-27b	0.297554	0.158969
hsa-miR-519a	0.297554	0.326329
hsa-miR-520b	0.307978	0.100683
hsa-miR-301	0.313408	0.741337
kshv-miR-K12-10a	0.31557	0.178822
hsa-miR-199a	0.319829	0.21243
ebv-miR-BART5	0.319829	0.447262
hsa-miR-516-3p	0.321734	0.254789
hsa-miR-425-5p	0.321734	0.445089
hsa-miR-622	0.322025	0.281162
hsa-miR-572	0.322025	0.362766
hsa-let-7e	0.32619	0.363901
hsa-miR-126	0.32619	0.685825
hsa-miR-483	0.326436	0.320649
hcmv-miR-US5-1	0.331393	0.247896
hsa-miR-565	0.335562	0.404241
hcmv-miR-US33	0.338789	0.43425
hsa-miR-302a*	0.340755	0.519835
hsa-miR-520e	0.352346	0.136447
ebv-miR-BHRF1-1	0.352346	0.332958
hsa-miR-514	0.355359	0.356938
hsa-miR-432*	0.3567	4.10507e-12
hsa-miR-596	0.361087	0.350289
hsa-miR-187	0.375339	0.559253
hsa-miR-33b	0.375339	0.618728
hsa-miR-620	0.383257	0.617651
hsa-miR-429	0.404215	0.599573
hsa-miR-373	0.407745	0.425396
hsa-miR-509	0.411758	0.657207
hsa-miR-520d	0.418639	0.392866
hsa-miR-658	0.422023	0.347181
hsa-miR-651	0.422023	0.635488
hsa-miR-551a	0.422023	0.871508
hsa-miR-642	0.422129	0.577691
hsa-miR-518e	0.429043	0.866542
hsa-miR-216	0.429323	0.627905
hsa-miR-126*	0.433224	0.685825
hsa-miR-363	0.438764	0.978514
hsa-miR-204	0.446263	0.597255
hcmv-miR-UL112	0.447797	0.685825
hsa-miR-548d	0.448621	0.345772
hsa-miR-553	0.448621	0.587237
hsa-miR-189	0.451273	0.0872918
hsa-miR-493-5p	0.451273	0.511216
hsa-miR-302b*	0.4557	0.61691
hsa-miR-645	0.47247	0.452046
hsa-miR-520a*	0.472874	0.599573
hsa-miR-523	0.473301	0.193409
hsa-miR-545	0.474551	0.875468
ebv-miR-BART6-3p	0.477382	0.618728
hsa-miR-613	0.478645	0.554326
hsa-miR-612	0.478645	0.559253
hsa-miR-548b	0.478645	0.599573
hsa-miR-600	0.478645	0.635488
hsa-miR-151	0.481906	0.858863
hsa-miR-619	0.481906	0.954496
ebv-miR-BART11-5p	0.483676	0.392138
hsa-miR-191	0.483676	0.467643
hsa-miR-621	0.500384	0.584203
hsa-miR-512-5p	0.500384	0.630658
hsa-miR-573	0.500384	0.706978
hsa-let-7f	0.500384	0.913949
hsa-miR-30e-5p	0.506372	0.793049
hsa-miR-571	0.509102	0.355829
hsa-miR-564	0.51168	0.809541
kshv-miR-K12-1	0.518455	0.445089
hsa-miR-607	0.519547	0.78793
hsa-miR-639	0.53682	0.640481
hsa-miR-647	0.53795	0.389896
hsa-miR-556	0.538464	0.80097
hsa-miR-324-3p	0.547022	0.539384
hsa-miR-633	0.547022	0.831597
hsa-miR-618	0.553083	0.864458
hsa-miR-517*	0.555828	3.10051e-14
ebv-miR-BART10	0.559853	0.913949
hsa-miR-302c*	0.571624	0.576123
hsa-miR-412	0.571624	0.949131
ebv-miR-BART14-3p	0.585182	0.837532
hsa-miR-653	0.590721	0.599573
ebv-miR-BART16	0.591807	0.523886
ebv-miR-BART6-5p	0.591807	0.785947
hsa-miR-595	0.605353	0.549659
hsa-let-7g	0.606063	0.891221
hsa-miR-559	0.606261	0.762518
hsa-miR-507	0.607845	0.545814
ebv-miR-BART19	0.61559	0.460052
hsa-miR-557	0.61559	0.549659
ebv-miR-BART18	0.61559	0.638625
hsa-miR-501	0.61559	0.671775
hsa-miR-661	0.61559	0.688444
hcmv-miR-UL70-5p	0.61559	0.978515
hsa-miR-609	0.628829	0.490232
hsa-miR-638	0.636341	0.597255
hsa-miR-637	0.636341	0.604953
ebv-miR-BART12	0.636341	0.646567
hsa-miR-767-5p	0.636341	0.871508
hsa-miR-371	0.647829	0.514475
hsv1-miR-H1	0.647829	0.539384
hsa-miR-626	0.647829	0.747035
hsa-miR-768-3p	0.650666	0.992423
hsa-miR-671	0.654083	0.490232
kshv-miR-K12-9*	0.661127	0.0810465
hsa-miR-506	0.666538	0.913949
ebv-miR-BART1-3p	0.669516	0.898852
ebv-miR-BART20-3p	0.671802	0.922217
hsa-miR-603	0.672838	0.706032
hsa-miR-526c	0.685122	0.9056
hsa-miR-510	0.688325	0.690557
hsa-miR-641	0.689967	0.94214
hsa-miR-302b	0.695322	0.976552
hsa-miR-212	0.700107	0.630658
ebv-miR-BART17-5p	0.700107	0.66871
hsa-miR-22	0.700107	0.960516
hsa-miR-558	0.700107	0.992423
kshv-miR-K12-2	0.701064	0.497794
hsa-miR-519e	0.702829	0.721298
hsa-miR-634	0.702829	0.866542
hsa-miR-517b	0.702829	0.914209
kshv-miR-K12-7	0.707081	0.66871
hsa-miR-569	0.710298	0.513947
ebv-miR-BHRF1-3	0.714759	0.908651
hsa-miR-549	0.716349	0.840718
hsa-miR-206	0.727137	0.736606
hsa-miR-519c	0.727137	0.984536
hsa-miR-668	0.751391	0.914209
hsa-miR-220	0.757173	0.992423
hsa-miR-588	0.768372	0.420115
hcmv-miR-UL36	0.768576	0.762518
hsa-miR-597	0.770101	0.9056
hsa-miR-181a*	0.77592	0.273167
hsa-miR-519b	0.779539	0.923033
hsa-miR-302c	0.788398	0.922217
hsa-miR-181d	0.788729	0.635488
hsa-miR-486	0.788729	0.635488
hsa-miR-380-5p	0.804012	0.875468
hcmv-miR-US25-2-5p	0.8076	0.914209
kshv-miR-K12-4-3p	0.8076	0.992423
hsa-miR-489	0.812135	0.741337
hsa-miR-562	0.817207	0.809541
hsa-miR-122a	0.818933	0.831597
hsa-miR-524	0.821776	0.898852
hsa-miR-453	0.821776	0.908269
ebv-miR-BART9	0.821776	0.962557
hsa-miR-384	0.831133	0.866542
hsa-miR-335	0.83931	0.950457
hsa-miR-150	0.83988	0.871508
hsa-miR-589	0.83988	0.892503
hsa-miR-644	0.83988	0.913949
ebv-miR-BART14-5p	0.83988	0.913949
hsa-miR-125b	0.840726	0.871508
hsa-miR-575	0.841899	0.9056
hsa-miR-518f	0.847265	0.831597
ebv-miR-BART3-3p	0.851774	0.953904
hsa-miR-148b	0.853715	0.630738
hsa-miR-517a	0.853715	0.810359
ebv-miR-BART3-5p	0.853715	0.960516
hsa-miR-520g	0.856794	0.837532
ebv-miR-BART8-5p	0.856794	0.913949
ebv-miR-BART20-5p	0.862986	0.873247
hsa-miR-570	0.862986	0.922217
hsa-miR-518c	0.862986	0.980792
hsa-miR-202	0.865015	0.807029
hsa-miR-548a	0.867792	0.866542
hsa-miR-378	0.871007	0.831597
hsa-miR-654	0.873244	0.806124
hsa-miR-586	0.874487	0.954496
hsa-miR-578	0.876262	0.914209
hsa-miR-363*	0.878827	0.978514
hsa-miR-522	0.879857	0.875468
hsa-miR-587	0.879857	0.922217
ebv-miR-BART4	0.883687	0.80097
hsa-miR-499	0.887688	0.539384
hsa-miR-548c	0.887688	0.690557
kshv-miR-K12-6-3p	0.887688	0.762518
hsa-let-7a	0.887688	0.785947
hsa-miR-568	0.887688	0.918653
hsa-miR-325	0.887688	0.947173
hsa-miR-765	0.887688	0.947173
hsa-miR-99b	0.887688	0.948797
hsa-miR-302a	0.888171	0.821232
hsa-miR-518b	0.897139	0.913949
hsa-miR-599	0.897139	0.954496
hsa-miR-520h	0.897896	0.866372
kshv-miR-K12-8	0.89813	0.972172
hsa-miR-657	0.898971	0.809541
kshv-miR-K12-6-5p	0.900518	0.847802
hsa-miR-766	0.900518	0.866542
hsa-miR-593	0.901143	0.858863
hsa-miR-302d	0.904965	0.893551
hsa-miR-515-5p	0.904965	0.914209
hsa-miR-147	0.907354	0.980792
hsa-miR-191*	0.922324	0.467643
hsa-miR-372	0.933488	0.437628
hsa-let-7d	0.933488	0.68601
hsa-miR-767-3p	0.93754	0.922217
ebv-miR-BHRF1-2	0.941349	0.913949
hsa-miR-601	0.941659	0.80097
ebv-miR-BART15	0.941659	0.950457
hsa-miR-26a	0.94189	0.973958
hsa-miR-563	0.947663	0.918653
hcmv-miR-US5-2	0.948528	0.978515
hsa-miR-511	0.959702	0.671359
hsa-miR-518a	0.959702	0.830084
hsa-miR-376b	0.959702	0.911302
hsa-miR-519d	0.962038	0.847173
hcmv-miR-UL70-3p	0.962383	0.864458
hsa-miR-208	0.964671	0.954496
hsa-miR-337	0.965829	0.713014
hsa-miR-202*	0.965829	0.807029
hcmv-miR-UL22A	0.965829	0.9056
hsa-miR-652	0.974038	0.599573
hsa-miR-518d	0.974038	0.747035
hsa-miR-555	0.974038	0.813409
hsa-miR-554	0.974038	0.973063
hsa-miR-591	0.975383	0.886711
hsa-miR-649	0.975549	0.871508
kshv-miR-K12-4-5p	0.975684	0.741735
hsa-miR-616	0.975684	0.914209
ebv-miR-BART17-3p	0.97619	0.804387
hsa-miR-525*	0.978369	0.167002
hsa-miR-140	0.987569	0.685825
hsa-miR-515-3p	0.991145	0.830084
hsa-miR-431	0.991298	0.914209
hsa-miR-675	0.991298	0.978515
hsa-miR-520a	0.992753	0.833451
hcmv-miR-UL22A*	0.992753	0.9056
hsa-miR-646	0.99699	0.918653

## Sheet: Supplementary data2
Training set
The univariate Cox regression of differential miRNAs in GBMs with MGMT promoter methylation
miRNA	P (Univariate COX)	HR
hsa-miR-222	0.0112491	1.60237
hsa-miR-145	0.013176	0.58086
hsa-miR-20a	0.0201652	0.61754
hsa-miR-132	0.0218477	1.69543
hsa-miR-129	0.0455861	1.39479
hsa-miR-521	0.0519898	1.37194
hsa-miR-29a	0.0540463	1.40731
hsa-miR-221	0.0580169	1.35557
hsa-miR-29c	0.064766	1.46717
hsa-miR-577	0.0763299	0.578722
hsa-miR-17-5p	0.0810723	0.684313
hsa-miR-500	0.0816814	1.36173
hsa-miR-605	0.0844955	1.35504
hsa-miR-340	0.0852825	0.737749
hsa-miR-138	0.0902498	0.746978
hsa-miR-592	0.103097	0.712652
hsa-miR-30a-5p	0.105263	1.34102
hsa-miR-409-3p	0.105308	1.38657
hsa-miR-346	0.125814	0.685829
hsa-miR-487b	0.127466	1.30737
hsa-miR-424	0.130812	0.778218
hsa-miR-433	0.137671	1.51378
hsa-miR-106a	0.139119	0.756423
hsa-miR-29b	0.146645	1.29688
hsa-miR-369-3p	0.148919	0.721773
hsa-miR-331	0.150449	1.28101
hsa-miR-454-3p	0.152822	0.767785
hsa-miR-19a	0.155186	0.716961
hsa-miR-362	0.155418	1.29663
hsa-miR-17-3p	0.156013	0.727424
hsa-miR-219	0.168439	0.793162
hsa-miR-19b	0.192887	0.725153
hsa-miR-517c	0.193848	1.57208
hsa-miR-520d*	0.210795	1.22465
hsa-miR-9*	0.210856	0.7766
hsa-miR-130a	0.212235	0.781248
hsa-miR-610	0.221729	1.21369
hsa-miR-92	0.225413	0.793659
hsa-miR-203	0.227725	1.3191
hsa-miR-551b	0.229269	0.817605
hsa-miR-339	0.230854	1.18555
hsa-miR-7	0.235801	1.25204
hsa-miR-409-5p	0.236256	1.21209
hsa-miR-422b	0.238365	0.774922
hsa-miR-381	0.242312	1.25655
hsa-miR-660	0.248089	1.20656
hsa-miR-505	0.249317	0.808852
hsa-miR-338	0.252663	0.820723
hsa-miR-629	0.257882	0.796902
hsa-miR-33	0.262809	0.816451
hsa-miR-20b	0.268347	0.781258
hsa-miR-527	0.276532	1.18607
hsa-miR-432	0.290765	1.28396
hsa-miR-130b	0.293036	0.820163
hsa-miR-18a	0.295972	0.824971
hsa-miR-299-5p	0.323321	1.16373
hsa-miR-146b	0.324004	1.21613
hsa-miR-26b	0.335502	0.819812
hsa-miR-136	0.337225	1.21537
hsa-miR-155	0.33813	1.16275
hsa-miR-485-5p	0.339453	1.20079
hsa-miR-487a	0.348628	1.21194
hsa-miR-504	0.354707	0.843246
hsa-miR-210	0.37023	1.15713
hsa-miR-496	0.384865	0.868954
hsa-miR-93	0.397009	0.841875
hsa-miR-95	0.401334	1.16168
hsa-miR-625	0.403561	0.843039
hsa-miR-1	0.409574	0.901397
hsa-miR-211	0.41042	1.13505
hsa-miR-200a*	0.413531	1.11169
hsa-miR-139	0.416013	0.83874
hsa-miR-512-3p	0.416716	0.808271
hsa-miR-30a-3p	0.428222	1.14536
hsa-miR-34a	0.445598	1.13412
hsa-miR-542-5p	0.463429	0.889659
hsa-miR-488	0.464607	0.89337
hsa-miR-23a	0.465746	1.14624
hsa-miR-154	0.480299	1.13802
hsa-miR-100	0.487393	1.10856
hsa-miR-323	0.492433	1.17586
hsa-miR-141	0.496164	1.16563
hsa-miR-142-5p	0.503373	1.14511
hsa-miR-758	0.505077	1.12192
hsa-miR-485-3p	0.506817	1.13688
hsa-miR-124a	0.512101	1.12328
hsa-miR-127	0.514067	1.13078
hsa-miR-379	0.518565	1.11391
hsa-miR-137	0.525734	1.16252
hsa-miR-663	0.528334	0.899037
hsa-miR-105	0.535588	0.882252
hsa-miR-373*	0.537556	1.10282
hsa-miR-134	0.54154	1.0951
hsa-miR-223	0.543555	1.13945
hsa-miR-801	0.548066	0.896228
hsa-miR-450	0.564774	0.912076
hsa-miR-148a	0.575841	1.09526
hsa-miR-142-3p	0.58249	1.12079
hsa-miR-107	0.584326	1.1275
hsa-miR-410	0.586123	1.12267
hsa-miR-152	0.586629	0.909879
hsa-miR-149	0.587209	0.913
hsa-let-7i	0.592306	1.08812
hsa-miR-196b	0.594753	0.899515
hsa-miR-10b	0.597005	0.911409
hsa-miR-550	0.598333	1.09197
hsa-miR-502	0.608775	1.08727
hsa-miR-193a	0.622258	1.09009
hsa-miR-367	0.623953	1.07065
hsa-miR-32	0.626097	0.915162
hsa-miR-532	0.626117	1.09033
hsa-miR-769-5p	0.629906	0.891609
hsa-miR-656	0.637001	1.09982
hsa-miR-196a	0.637351	1.07344
hsa-miR-128b	0.640229	0.905428
hsa-miR-582	0.64206	0.890407
hsa-miR-492	0.651369	0.89777
hsa-miR-491	0.655798	1.0886
hsa-miR-376a*	0.65992	1.08589
hsa-miR-422a	0.684772	0.937273
hsa-miR-423	0.687204	0.914339
hsa-miR-542-3p	0.689072	0.927962
hsa-miR-342	0.69459	1.07909
hsa-miR-380-3p	0.696472	1.07063
hsa-miR-103	0.704542	1.07561
hsa-miR-195	0.704557	0.930072
hsa-miR-28	0.719774	0.944332
hsa-miR-18b	0.723623	0.942054
hsa-miR-383	0.727163	1.0656
hsa-miR-296	0.727405	1.04966
hsa-miR-329	0.741728	1.06495
hsa-miR-374	0.742218	0.936935
hsa-miR-628	0.744746	0.945749
hsa-miR-21	0.747172	0.933074
hsa-miR-92b	0.756958	1.0534
hsa-miR-99a	0.759969	1.04924
hsa-miR-24	0.766368	1.06339
hsa-miR-106b	0.767855	0.948135
hsa-miR-146a	0.76988	1.06352
hsa-miR-330	0.774806	1.04733
hsa-miR-328	0.776018	1.05538
hsa-miR-320	0.778866	1.06377
hsa-miR-125a	0.779338	1.06052
hsa-miR-154*	0.787613	0.944514
hsa-miR-128a	0.787733	0.942906
hsa-miR-377	0.797165	1.04683
hcmv-miR-US25-1	0.802376	1.04921
hsa-miR-133a	0.80643	1.02209
hsa-miR-598	0.809749	0.954949
hsa-miR-133b	0.814907	1.02528
hsa-miR-590	0.815092	0.962833
hsa-miR-218	0.828349	1.04987
hsa-miR-611	0.854245	1.0286
hsa-miR-15b	0.85724	0.96798
hsa-miR-324-5p	0.86383	0.969474
hsa-miR-369-5p	0.873135	1.02711
hsa-miR-539	0.877066	0.958203
hsa-miR-27a	0.895514	0.972605
hsa-miR-16	0.905839	0.970653
hsa-miR-135a	0.909761	0.97915
hsa-miR-448	0.913817	0.98154
hsa-miR-326	0.919166	1.02583
hsa-miR-490	0.923407	1.0181
hsa-miR-497	0.929402	0.982996
hsa-miR-25	0.936277	0.986333
kshv-miR-K12-9	0.939433	0.986051
hsa-miR-345	0.961107	0.990272
hsa-miR-495	0.974245	0.992806
hsa-miR-15a	0.980857	1.00494
hsa-miR-411	0.996655	0.999272
hsa-miR-153	0.997427	1.00052

## Sheet: Supplementary data3
TCGA dataset
The univariate Cox regression of miRNAs in GBMs with or without MGMT promoter methylation
sample ID	P value (MGMT promoter methylated)	HR (MGMT promoter methylated)	P (MGMT promoter unmethylated)	HR (MGMT promoter unmethylated)
hsa-miR-155	0.0492206	1.21894	0.0278672	1.25497
hsa-miR-301	0.0277049	0.752088	0.0290121	0.811898
hsa-miR-340	0.00908934	0.715764	0.0351988	0.829476
hsa-miR-222	3.22651e-06	1.6762	0.0397006	1.24262
hsa-miR-34a	0.00756253	1.30784	0.040979	1.2241
hsa-miR-200b	0.0253239	1.34859	0.0532571	1.20585
hsa-miR-608	0.0214864	0.736902	0.0646444	1.21703
hsa-miR-199a	0.0461228	0.762506	0.0747171	1.18143
hsa-miR-199a*	0.0461228	0.762506	0.0747171	1.18143
hsa-miR-183	0.0172822	0.794183	0.113487	0.859803
hsa-miR-130a	0.0471257	0.771537	0.141253	0.89487
hsa-miR-200a	0.00460004	1.51162	0.166364	1.11833
hsa-miR-200a*	0.00460004	1.51162	0.166364	1.11833
hsa-miR-19a	0.014969	0.694085	0.171001	0.885129
hsa-miR-504	0.00849122	0.714072	0.209563	0.870066
hsa-miR-193b	0.0260401	1.31518	0.212621	1.12777
hsa-miR-650	0.0154153	1.28903	0.216403	0.876211
hsa-miR-182	0.0123927	0.783387	0.219338	0.896321
hsa-miR-182*	0.0123927	0.783387	0.219338	0.896321
hsa-miR-22	0.0393849	1.27252	0.239558	1.10728
hsa-miR-221	0.000237708	1.44508	0.258967	1.12992
hsa-miR-140	0.00381144	0.722281	0.307121	0.921448
hsa-miR-487a	0.0463057	1.31903	0.307567	0.926993
hsa-miR-429	0.0399659	1.5324	0.322096	1.09458
hsa-miR-569	0.0419236	0.759905	0.325148	1.1096
hsa-miR-34b	0.00143212	1.34752	0.355441	1.08253
hsa-miR-145	0.0044544	0.740026	0.420612	1.07949
hsa-miR-770-5p	0.013648	1.3129	0.457261	0.926701
hsa-miR-29a	0.00340892	1.40519	0.535138	1.05652
hsa-miR-20b	0.0314477	0.728992	0.537966	0.947782
hsa-miR-146b	0.00988534	1.30583	0.543268	1.05128
hsa-miR-202	0.00693243	1.82084	0.591717	1.07193
hsa-miR-202*	0.00693243	1.82084	0.591717	1.07193
hsa-miR-214	0.00704295	0.663165	0.59628	1.03276
hsa-miR-200c	0.0166618	1.36493	0.605847	1.08218
hsa-miR-509	0.0211293	1.50876	0.63424	1.04633
hsa-miR-212	0.0033882	1.36432	0.638665	0.947986
hsa-miR-29c	0.00424815	1.42828	0.642188	1.04521
hsa-miR-17-5p	0.0116844	0.70529	0.686852	0.966517
hsa-miR-191	0.0220992	1.32329	0.690101	0.970398
hsa-miR-191*	0.0220992	1.32329	0.690101	0.970398
hsa-miR-566	0.0473248	0.80849	0.721762	0.966046
hsa-miR-132	0.0197076	1.36852	0.757898	1.03749
hsa-miR-645	0.0131187	0.711936	0.773534	1.02776
hsa-miR-106a	0.00471004	0.69936	0.813651	0.980073
hcmv-miR-UL112	0.00543439	0.717414	0.818741	1.0191
hsa-miR-143	0.0029933	0.692191	0.841132	1.01915
hcmv-miR-UL148D	0.00181976	1.39454	0.845685	0.984566
hsa-miR-141	0.039512	1.30294	0.849215	1.02934
hsa-miR-324-3p	0.00826283	1.55863	0.85482	1.01655
hsa-miR-20a	0.000677072	0.617155	0.873635	0.986094
hsa-miR-663	0.0347514	0.78921	0.874446	0.984396
hsa-miR-518b	0.0457434	1.32312	0.889831	0.988229
hsa-miR-487b	0.0247077	1.30636	0.908885	0.989897
hsa-miR-29b	0.00730922	1.36647	0.937861	1.00708
hsa-miR-675	0.0162491	0.752537	0.948855	1.0061
hsa-miR-365	0.00468413	1.34216	0.962146	0.996566
hcmv-miR-US33	0.0215609	1.27081	0.977708	0.997682
hsa-miR-23a	0.0241296	1.30416	0.985828	1.00177
hsa-miR-17-3p	0.0504245	0.761059	0.17852	0.906655
hsa-miR-768-5p	0.0518094	0.803736	0.781206	0.97382
hsa-miR-92	0.0532282	0.790217	0.22398	0.889972
hsa-miR-126	0.0533572	0.779481	0.945465	0.993445
hsa-miR-126*	0.0533572	0.779481	0.945465	0.993445
hcmv-miR-UL70-3p	0.0535326	0.784966	0.462532	1.07797
hsa-miR-425-5p	0.0541542	1.23322	0.564991	0.960875
hsa-miR-526c	0.0549877	0.747959	0.533838	1.06592
hsa-miR-130b	0.0619959	0.794508	0.606979	0.952716
hsa-miR-204	0.0640332	1.19212	0.146571	1.1423
hsa-miR-671	0.0664627	0.798806	0.34275	1.0904
hsa-miR-96	0.067702	0.834291	0.247877	0.903856
hsa-miR-325	0.0687177	0.799554	0.802622	0.980375
hsa-miR-24	0.0698305	1.25708	0.335728	0.911481
hsa-miR-493-5p	0.074514	0.799631	0.0994434	1.12697
hsa-miR-563	0.0752992	1.15727	0.537827	1.05546
hsa-miR-190	0.0754555	1.16977	0.149068	1.10934
hsa-miR-19b	0.0769724	0.760392	0.282344	0.909975
hsa-miR-580	0.0777425	0.766262	0.985983	1.00152
hsa-miR-639	0.0787643	0.806018	0.864458	1.01846
ebv-miR-BART17-3p	0.0860269	1.21152	0.56922	0.960879
hsa-miR-767-3p	0.0881142	1.15245	0.919676	1.0087
hsa-miR-409-5p	0.0893753	1.21164	0.942661	0.992641
hsa-miR-197	0.0927533	0.841794	0.955326	1.00602
hsa-miR-634	0.094865	1.18119	0.685196	0.969075
hsa-miR-30b	0.0978085	1.20452	0.940993	1.00561
ebv-miR-BART11-3p	0.0986054	1.19019	0.33226	0.902653
hsa-miR-521	0.0996149	1.27308	0.229096	0.907598
hsa-miR-18a	0.101867	0.816012	0.430727	0.935636
hsa-miR-18a*	0.101867	0.816012	0.430727	0.935636
hsa-miR-23b	0.103395	1.18883	0.0209275	0.833844
hsa-miR-424	0.103549	0.840043	0.674811	1.04108
hsa-miR-193a	0.105652	1.21203	0.632135	0.958951
hsa-miR-512-3p	0.106921	1.23381	0.402651	0.923563
hsa-miR-564	0.107099	1.16785	0.707653	1.03254
hsa-miR-106b	0.109602	0.821549	0.98396	1.00171
hsa-miR-592	0.112662	0.81709	0.791293	1.02042
hsa-miR-99b	0.11571	1.19893	0.964065	0.996662
hsa-miR-195	0.116224	0.804102	0.143076	1.14485
kshv-miR-K12-4-3p	0.116695	0.793275	0.844494	0.981714
hsa-miR-380-5p	0.121354	0.838637	0.711984	0.967273
hsa-miR-324-5p	0.12274	0.837243	0.906589	1.0106
hsa-miR-374	0.122962	0.823778	0.560234	0.95036
hsa-miR-93	0.125556	0.808575	0.63002	0.960761
hsa-miR-554	0.126753	0.796831	0.655701	1.0476
hsa-miR-135b	0.127294	1.13725	0.756909	0.972657
hsa-miR-129	0.131191	1.20467	0.527007	1.07693
hsa-miR-517c	0.135715	1.10192	0.476302	0.878895
hsa-miR-30c	0.13642	1.17736	0.653781	0.969247
hcmv-miR-US4	0.137924	0.828182	0.313716	1.10384
hsa-miR-346	0.140893	0.828728	0.873359	1.01337
hsa-miR-560	0.14108	0.827721	0.518411	1.06603
hsa-miR-632	0.141496	0.755281	0.761627	0.971727
hsa-miR-517*	0.145486	0.826512	0.733403	1.03381
hsa-miR-510	0.14733	0.870275	0.879392	1.01363
hsa-miR-765	0.14811	0.843604	0.287631	1.09798
hsa-miR-656	0.150421	1.24984	0.487788	1.06504
hsa-miR-602	0.150646	1.16858	0.237459	1.10333
hsa-miR-372	0.151782	1.09849	0.765621	0.93769
hsa-miR-432	0.152596	1.2315	0.494298	1.05996
hsa-miR-432*	0.152596	1.2315	0.494298	1.05996
hsa-miR-422b	0.16087	0.851751	0.153119	1.1673
hcmv-miR-UL36	0.161022	1.21404	0.907712	0.989734
hsa-miR-199b	0.16338	0.853292	0.114424	1.14707
hsa-miR-638	0.164303	0.829575	0.366817	1.08751
hsa-miR-33	0.1679	0.83916	0.206746	1.12764
hsa-miR-10a	0.170005	1.13462	0.919285	0.991443
hsa-miR-630	0.170216	0.844722	0.490804	1.07649
hsa-miR-518e	0.178007	0.788489	0.555091	0.943013
kshv-miR-K12-8	0.179839	0.860506	0.702696	0.97026
hsa-miR-337	0.183623	1.2236	0.121916	0.883865
hsa-miR-26a	0.184602	1.15141	0.894955	0.990874
hsa-miR-361	0.189134	0.860138	0.913964	1.00802
hsa-miR-587	0.190157	0.858054	0.974968	0.997018
hsa-miR-133b	0.194656	1.09807	0.781921	0.976543
hsa-miR-370	0.19583	0.863057	0.378376	1.09536
hsa-miR-629	0.196585	0.84928	0.72458	1.03265
kshv-miR-K12-2	0.202933	0.847665	0.179065	1.14398
kshv-miR-K12-6-3p	0.202985	0.826184	0.173566	1.11411
hsa-miR-516-3p	0.204681	0.78437	0.738044	1.03371
hsa-miR-142-3p	0.204738	1.15174	0.818177	0.97873
hsa-miR-139	0.206359	0.83275	0.343451	1.10721
hsa-miR-801	0.209627	0.864922	0.598426	0.945052
hsa-miR-34c	0.210479	1.1252	0.458616	1.06132
ebv-miR-BART1-5p	0.210519	0.82765	0.309212	1.09216
hsa-miR-519e	0.215331	1.1594	0.197635	0.889761
hsa-miR-519e*	0.215331	1.1594	0.197635	0.889761
hsa-miR-668	0.216123	1.16502	0.3965	0.921246
hsa-miR-203	0.216215	1.20714	0.460194	1.10683
hsa-miR-210	0.216687	1.15508	0.555243	1.0692
hsa-miR-409-3p	0.219319	1.17703	0.477127	0.947754
hsa-miR-433	0.220358	1.27856	0.546909	0.961924
hsa-miR-154	0.227981	1.15922	0.613225	1.05654
hsa-miR-154*	0.227981	1.15922	0.613225	1.05654
hsa-miR-662	0.234635	0.851936	0.53479	1.04654
hsa-miR-9	0.234737	0.852326	0.97774	1.00196
hsa-miR-9*	0.234737	0.852326	0.97774	1.00196
hsa-miR-597	0.238862	0.86506	0.397626	0.924006
hsa-miR-516-5p	0.240872	0.84155	0.359843	1.099
hsa-miR-503	0.241313	0.873276	0.60414	1.04941
hsa-miR-552	0.244878	0.87422	0.614925	0.956633
hsa-miR-452	0.245534	0.880214	0.639951	1.0427
hsa-miR-452*	0.245534	0.880214	0.639951	1.0427
hsa-miR-508	0.247996	1.2385	0.348637	0.913326
hsa-miR-612	0.248434	0.896811	0.49549	0.932815
hsa-miR-98	0.249698	0.865557	0.812409	1.01938
hsa-miR-518d	0.253866	1.17133	0.639391	0.964995
hsa-miR-382	0.254345	1.1304	0.532119	1.06071
hsa-miR-518f	0.257788	0.638909	0.421841	1.16629
hsa-miR-518f*	0.257788	0.638909	0.421841	1.16629
hsa-miR-548a	0.259261	0.892715	0.873114	1.01368
hsa-miR-101	0.260009	0.868241	0.280455	0.909475
hsa-miR-142-5p	0.26051	1.12756	0.748174	0.970504
hsa-miR-527	0.260693	1.14949	0.868268	1.0209
hsa-miR-518c	0.260837	0.873524	0.66192	0.955674
hsa-miR-518c*	0.260837	0.873524	0.66192	0.955674
hsa-miR-425-3p	0.261299	1.11076	0.377664	0.934357
hsa-miR-27a	0.265468	1.15646	0.966999	0.994713
hsa-miR-532	0.266788	0.896645	0.677354	1.04563
hsa-miR-623	0.268304	0.821405	0.989101	0.998918
hcmv-miR-US25-2-3p	0.271684	0.890389	0.979451	0.997514
hsa-miR-596	0.272135	0.854756	0.835447	0.979973
hsa-miR-643	0.272939	0.877982	0.717801	1.03441
hsa-miR-21	0.275038	1.15024	0.240573	1.14363
ebv-miR-BART18	0.275468	0.865383	0.429341	0.936562
hsa-miR-150	0.276618	1.12178	0.177621	0.883747
hsa-miR-488	0.281092	0.894969	0.50287	1.05372
hsa-miR-583	0.283083	0.862924	0.57309	1.05165
hcmv-miR-US5-2	0.283838	0.901843	0.788285	1.02262
hsa-let-7a	0.287869	0.820192	0.201551	1.10242
hsa-miR-421	0.292931	1.11329	0.580555	0.947261
hsa-miR-138	0.293376	0.885636	0.486822	0.940642
hsa-miR-454-3p	0.294623	0.881261	0.461128	0.93912
hsa-miR-573	0.296765	0.884874	0.39807	1.08829
hsa-miR-7	0.301448	1.14021	0.654567	1.04767
hsa-miR-490	0.301453	0.887584	0.790818	1.02501
hsa-let-7c	0.301476	0.881504	0.45943	1.04647
hsa-miR-572	0.301761	0.862221	0.136144	1.13942
hsa-miR-633	0.302586	0.878698	0.800313	0.970161
hsa-miR-562	0.30262	1.08461	0.811637	0.973929
hsa-miR-631	0.302794	0.892548	0.558374	1.04723
hsa-miR-30a-5p	0.303649	1.11251	0.95833	0.996339
hsa-miR-649	0.303691	0.929284	0.717404	0.94912
hsa-miR-614	0.303867	0.90618	0.388047	0.92789
hsa-miR-363	0.307739	0.876544	0.156629	0.887093
hsa-miR-363*	0.307739	0.876544	0.156629	0.887093
ebv-miR-BART17-5p	0.315892	0.882719	0.86701	0.984308
hsa-miR-136	0.316853	1.14077	0.187187	1.14322
hsa-miR-635	0.320736	1.11195	0.894336	0.987075
kshv-miR-K12-7	0.326737	0.872439	0.791643	1.02246
hsa-miR-515-5p	0.32821	0.8925	0.981865	0.997845
hsa-miR-493-3p	0.331063	0.872137	0.907641	0.991138
hsa-miR-619	0.33795	0.875328	0.971799	1.00318
hsa-miR-556	0.338833	0.900173	0.483004	1.05852
hsa-miR-339	0.339118	1.10021	0.625248	1.04634
hsa-miR-181d	0.342354	0.893665	0.623208	0.965249
hsa-miR-501	0.342383	1.19344	0.631224	1.04779
hsa-miR-381	0.346369	1.13639	0.876482	0.989255
hsa-miR-335	0.349296	1.09399	0.582735	1.05365
hsa-miR-185	0.35018	1.09304	0.395374	1.07823
ebv-miR-BART10	0.356189	0.874554	0.104138	1.16396
hsa-miR-551a	0.358593	1.11035	0.15138	0.881187
hsv1-miR-H1	0.358796	0.891236	0.253006	1.10867
hsa-miR-329	0.36208	1.12996	0.213149	0.884274
ebv-miR-BHRF1-1	0.364357	1.12256	0.233815	1.08396
hsa-miR-181b	0.37259	0.89911	0.851116	0.98637
ebv-miR-BART20-3p	0.372994	1.10141	0.863576	0.986952
ebv-miR-BART6-5p	0.377593	1.08911	0.334496	0.905106
hsa-let-7i	0.379008	1.10643	0.574785	1.04975
ebv-miR-BART16	0.379176	0.911226	0.123193	1.11359
hsa-miR-506	0.379407	1.14203	0.129064	0.873384
hsa-miR-520g	0.382267	1.18319	0.329342	0.895966
hsa-miR-520f	0.385202	0.764926	0.355635	0.868166
hsa-miR-582	0.390931	0.922717	0.703673	1.04024
kshv-miR-K12-5	0.390949	0.90981	0.979859	1.00242
hsa-let-7b	0.394558	0.916377	0.225477	1.08571
ebv-miR-BART4	0.400058	0.8762	0.654075	1.05913
hsa-miR-380-3p	0.400097	1.12574	0.308969	0.938876
hsa-miR-188	0.403893	0.896273	0.263825	1.09918
hsa-miR-33b	0.407406	0.901632	0.814703	1.02096
hsa-miR-410	0.408488	1.11953	0.734293	0.975667
hsa-miR-99a	0.413765	0.911822	0.948672	0.995244
hsa-miR-133a	0.414147	1.05664	0.717215	1.03045
hsa-miR-518a	0.415076	1.15501	0.181863	0.868916
ebv-miR-BART7	0.41757	0.89919	0.621626	1.04918
hsa-miR-330	0.41795	1.10117	0.701939	1.03825
hsa-miR-454-5p	0.420059	0.91443	0.324184	0.916955
hsa-miR-640	0.422362	0.89824	0.960537	0.995074
hsa-miR-127	0.425452	1.11226	0.615322	0.958617
hsa-miR-208	0.425533	0.905188	0.870114	0.984731
hsa-miR-422a	0.426607	0.913762	0.689078	1.03586
hsa-miR-519d	0.430481	1.14652	0.296301	0.893403
hsa-miR-568	0.430596	0.939658	0.475368	1.10103
hsa-miR-27b	0.432733	1.08427	0.0635111	0.842643
hsa-miR-373	0.433388	1.09942	0.960384	0.995374
hsa-miR-373*	0.433388	1.09942	0.960384	0.995374
hsa-miR-323	0.435205	1.13023	0.551978	0.953783
hsa-miR-100	0.435475	1.09104	0.695523	1.03134
hsa-miR-375	0.438094	0.853723	0.627189	1.08482
hsa-miR-653	0.44021	0.921267	0.507671	0.922214
hsa-miR-655	0.440861	0.919741	0.457281	0.921897
hsa-miR-575	0.443619	0.910819	0.501511	1.06706
hsa-miR-648	0.448278	0.907459	0.481417	1.0771
hsa-miR-450	0.457446	1.07171	0.642475	0.963817
hsa-miR-484	0.460189	1.08985	0.361241	0.916522
hsa-miR-576	0.461547	1.09465	0.691758	0.971332
hsa-miR-30e-3p	0.466796	0.920011	0.0786308	0.850489
hsa-miR-135a	0.466872	1.07818	0.33535	0.909199
hsa-miR-523	0.468103	0.906141	0.699015	1.04238
hsa-miR-485-5p	0.46929	1.10142	0.405384	1.09725
hsa-miR-758	0.470634	0.926053	0.948993	1.00563
hsa-miR-31	0.470851	1.08605	0.722649	1.03916
hsa-miR-124a	0.471598	1.09655	0.854583	0.980301
hsa-miR-607	0.472964	0.926111	0.979198	1.00247
hsa-miR-654	0.478723	0.938631	0.290725	0.900626
ebv-miR-BART14-5p	0.479681	1.07747	0.248186	0.897639
hsa-miR-223	0.480826	1.08737	0.505371	0.941004
hsa-miR-205	0.481814	1.16322	0.363895	0.810942
hsa-miR-25	0.482295	0.919871	0.296081	0.905035
hsa-miR-326	0.485615	0.912188	0.760225	0.974871
hsa-miR-198	0.48616	0.924473	0.423836	1.07783
hsa-miR-577	0.486269	0.903659	0.293937	0.918777
hsa-miR-219	0.488549	0.926556	0.598864	0.958462
hsa-miR-519c	0.49499	0.923756	0.315869	1.14427
ebv-miR-BHRF1-3	0.497487	0.910278	0.825858	1.01763
hsa-miR-624	0.497691	1.07351	0.427864	0.93139
hsa-miR-526a	0.498101	0.925578	0.468987	1.08291
ebv-miR-BART3-3p	0.502437	0.918378	0.672146	1.03801
hsa-miR-181c	0.504439	0.927193	0.548278	0.954583
hsa-miR-342	0.505708	0.914964	0.385389	0.909329
hsa-miR-553	0.506411	0.924425	0.318345	1.0872
ebv-miR-BART5	0.509339	0.922538	0.759983	0.975761
hsa-miR-626	0.515374	1.06918	0.152701	0.853204
hsa-miR-215	0.517072	1.07778	0.293634	1.09472
hsa-miR-511	0.518263	0.928908	0.652971	0.943116
hsa-miR-107	0.518607	1.09707	0.109706	0.870139
hsa-miR-600	0.51947	0.940146	0.579374	0.94807
ebv-miR-BART14-3p	0.51956	0.905197	0.860051	1.02314
ebv-miR-BART8-3p	0.526479	0.907803	0.562818	1.06053
hsa-miR-517a	0.52762	1.14093	0.513246	0.908157
hsa-miR-641	0.529671	0.942017	0.676194	1.04373
hsa-miR-620	0.534375	0.915072	0.681726	1.03492
hsa-miR-184	0.542292	0.923056	0.319577	0.907785
hsa-miR-137	0.542649	1.08602	0.419073	1.10321
hsa-miR-617	0.543143	0.926335	0.852528	0.985453
hsa-miR-92b	0.543432	1.07214	0.893781	0.986376
hsa-miR-495	0.545876	1.08764	0.458605	0.954058
ebv-miR-BART9	0.549985	0.906679	0.75157	0.963763
hsa-miR-302a	0.552434	1.0709	0.554289	0.951426
hsa-miR-302a*	0.552434	1.0709	0.554289	0.951426
hsa-miR-216	0.553168	0.923858	0.0925575	0.756023
hsa-miR-125b	0.553633	1.06944	0.937957	1.00392
ebv-miR-BART13	0.554397	1.06743	0.88214	1.01455
hsa-miR-507	0.556919	0.925715	0.366142	0.911394
hsa-miR-591	0.557851	0.954551	0.716227	0.961894
hsa-miR-590	0.560244	0.932232	0.266655	1.1079
hsa-miR-548c	0.560355	1.08869	0.750667	1.02375
hsa-miR-105	0.563688	0.92326	0.626254	0.959023
hsa-miR-1	0.566045	0.950707	0.963258	1.00465
hsa-miR-520c	0.567151	0.910619	0.378132	0.92277
hsa-miR-558	0.568489	0.944492	0.588552	0.952213
hsa-miR-196a	0.570615	1.06106	0.319148	1.11578
hsa-miR-128b	0.57589	0.927784	0.121675	0.836493
hcmv-miR-US25-2-5p	0.576684	1.09132	0.67873	0.965918
hsa-miR-423	0.580699	1.06557	0.914323	0.991292
hsa-let-7d	0.581083	1.11384	0.20654	1.11646
hsa-miR-769-3p	0.581281	0.933684	0.487095	1.08232
hsa-miR-345	0.581443	0.940029	0.865427	1.01591
hsa-miR-567	0.581811	0.928498	0.60105	1.05599
hsa-miR-768-3p	0.583822	0.945901	0.212536	0.874035
hsa-miR-455	0.586183	1.04824	0.887587	1.01005
hsa-miR-30d	0.586459	1.06498	0.387993	1.07093
hsa-let-7f	0.587936	0.925048	0.220092	1.10669
hsa-miR-206	0.58884	0.933331	0.396473	1.05529
hsa-miR-611	0.595354	1.06451	0.914838	1.00877
hsa-miR-595	0.603529	0.946012	0.630483	1.03197
hsa-miR-571	0.609642	0.943589	0.600847	0.944691
hsa-miR-601	0.61071	0.934912	0.670475	1.03901
hsa-miR-211	0.612405	1.06372	0.478508	0.939947
hsa-miR-296	0.616309	1.06117	0.101801	1.15078
hsa-miR-524	0.617683	1.06962	0.389272	0.915236
hsa-miR-524*	0.617683	1.06962	0.389272	0.915236
hsa-miR-622	0.617901	0.934745	0.372734	1.09833
hsa-miR-520b	0.618104	0.93283	0.865699	1.01692
hsa-miR-453	0.618776	0.874827	0.991458	0.99934
kshv-miR-K12-11	0.620416	0.918727	0.78273	0.979301
hsa-miR-431	0.620756	1.05714	0.270125	1.10409
hsa-miR-515-3p	0.624001	1.09245	0.293218	0.913304
ebv-miR-BART19	0.624097	1.05893	0.708726	1.03322
hsa-miR-499	0.625546	1.05453	0.731265	0.964899
hsa-miR-302c	0.626863	1.05692	0.710644	0.971848
hsa-miR-302c*	0.626863	1.05692	0.710644	0.971848
hsa-miR-544	0.629134	0.946217	0.669799	0.95985
hsa-miR-542-5p	0.632233	0.949644	0.474463	1.0666
hsa-miR-520a	0.633424	1.07424	0.285045	0.923348
hsa-miR-520a*	0.633424	1.07424	0.285045	0.923348
hsa-miR-122a	0.637775	0.941537	0.638983	1.04206
hsa-miR-513	0.63778	1.05194	0.879738	1.01385
hsa-miR-378	0.638509	0.954204	0.138965	1.17015
hsa-miR-362	0.6476	0.957353	0.31115	1.10467
hsa-miR-189	0.65578	1.04654	0.736451	1.02995
hcmv-miR-UL22A	0.655812	1.07561	0.401872	0.913564
hcmv-miR-UL22A*	0.655812	1.07561	0.401872	0.913564
hsa-miR-30e-5p	0.659211	0.946705	0.975519	0.997453
hsa-miR-187	0.66186	1.03519	0.128502	1.18604
hsa-miR-644	0.6693	0.9583	0.288589	0.896629
hsa-miR-331	0.669446	1.05033	0.385257	0.909565
kshv-miR-K12-12	0.670041	1.03481	0.478584	1.05945
hsa-miR-557	0.674184	0.946149	0.403803	1.07545
hsa-miR-320	0.676088	0.952978	0.659112	1.04242
hsa-miR-383	0.677048	1.0478	0.666792	0.954217
ebv-miR-BART15	0.677303	0.957308	0.976251	1.00302
hsa-miR-616	0.679843	0.9595	0.339456	0.909718
hsa-miR-598	0.682408	1.04859	0.10593	0.836269
hsa-miR-451	0.683091	1.04172	0.719753	0.963781
hsa-miR-802	0.683232	0.955306	0.658632	1.04466
hsa-miR-661	0.685658	1.06348	0.639267	0.962795
hsa-miR-604	0.689891	0.954153	0.258709	1.11534
hsa-miR-637	0.689899	0.940503	0.966831	1.00332
hsa-miR-627	0.695748	0.957097	0.710693	1.03571
hsa-miR-609	0.698531	0.971396	0.0694141	1.16275
hsa-miR-491	0.706431	1.04694	0.649313	1.05541
hsa-miR-369-3p	0.707319	1.06401	0.500173	0.952992
hsa-miR-148a	0.709889	1.03955	0.256385	1.10464
hsa-miR-621	0.711591	1.0403	0.766109	0.971829
hsa-miR-647	0.713868	0.974765	0.314232	1.09583
hsa-miR-589	0.715491	1.0493	0.814819	0.9789
hsa-miR-555	0.715672	0.965647	0.317122	0.901208
hsa-miR-148b	0.715942	1.04616	0.110842	0.856302
hsa-miR-194	0.717965	1.04294	0.692711	1.04077
hsa-miR-15b	0.720216	0.954568	0.760617	1.02983
ebv-miR-BART12	0.720898	0.956479	0.0697853	1.1777
hsa-miR-517b	0.720955	1.08091	0.163109	0.774251
hsa-miR-299-3p	0.72166	1.0429	0.525769	0.957411
hsa-miR-376a	0.722529	0.960668	0.909061	0.991299
hsa-miR-376a*	0.722529	0.960668	0.909061	0.991299
hsa-miR-328	0.723456	0.963905	0.888686	0.986951
hsa-miR-302b	0.726472	0.960094	0.375224	0.933912
hsa-miR-302b*	0.726472	0.960094	0.375224	0.933912
hsa-miR-151	0.729739	0.959018	0.468972	0.936279
hsa-miR-526b	0.730736	0.961711	0.420334	1.08386
hsa-miR-526b*	0.730736	0.961711	0.420334	1.08386
hsa-miR-30a-3p	0.732107	1.03362	0.258406	0.902205
hsa-miR-512-5p	0.737167	0.950364	0.236338	0.894211
hsa-miR-660	0.739725	0.969124	0.866315	1.01794
hsa-miR-520h	0.740131	1.07119	0.452447	0.918617
hsa-miR-505	0.744953	0.960304	0.672107	0.9719
hsa-miR-500	0.745108	0.970007	0.975415	1.00365
hsa-miR-95	0.746824	0.964769	0.958136	1.00539
hsa-miR-522	0.749601	0.966068	0.387585	0.907752
hsa-miR-646	0.749727	0.971369	0.883772	1.01241
hsa-miR-147	0.751561	1.04193	0.883175	1.01692
kshv-miR-K12-3	0.752028	0.959263	0.257357	1.10109
kshv-miR-K12-3*	0.752028	0.959263	0.257357	1.10109
hsa-miR-368	0.756029	0.965714	0.969496	1.00276
hsa-miR-371	0.75846	0.954304	0.463325	0.938531
hsa-miR-18b	0.758514	0.966042	0.47811	0.944174
hsa-miR-498	0.759063	0.958791	0.723585	1.03602
kshv-miR-K12-4-5p	0.762598	1.04151	0.159765	0.890122
hsa-miR-494	0.763145	1.03306	0.852558	0.984199
hsa-miR-153	0.764477	1.02771	0.879575	1.01219
hsa-miR-338	0.76502	0.966837	0.953261	0.993847
hsa-miR-657	0.770335	1.04847	0.610541	0.961108
hsa-miR-599	0.770382	1.03794	0.479869	1.06866
hsa-miR-152	0.771974	0.969627	0.394934	1.07951
hsa-miR-196b	0.773734	0.965078	0.420363	1.08232
hsa-miR-545	0.777624	0.971109	0.63913	0.957282
hsa-miR-519b	0.785452	1.02342	0.422918	0.92812
hsa-miR-224	0.785634	0.970238	0.689746	0.964315
hsa-miR-369-5p	0.790967	1.03225	0.566524	1.06138
hsa-miR-134	0.798388	1.02819	0.153696	1.16082
hsa-miR-299-5p	0.802996	1.02853	0.134468	1.19295
hsa-miR-502	0.808649	0.976741	0.626864	0.948574
hsa-miR-613	0.809132	1.03383	0.685299	1.0261
hsa-miR-520e	0.810547	0.969937	0.766378	1.02961
hsa-miR-603	0.811385	0.974712	0.328687	0.907789
hsa-miR-485-3p	0.814609	1.01946	0.959347	1.00383
hsa-miR-548b	0.815537	0.967546	0.0929536	0.862705
hsa-miR-578	0.816475	0.971511	0.894421	0.988263
hsa-miR-551b	0.816931	0.97679	0.0157401	0.793231
hsa-miR-550	0.817442	0.974786	0.578807	0.948669
hsa-miR-549	0.818732	1.02285	0.397615	0.932223
hsa-miR-483	0.819179	0.973845	0.741972	1.02921
hsa-miR-636	0.819983	1.03912	0.810174	1.02089
hsa-miR-610	0.820933	0.976513	0.598426	0.937608
hsa-miR-584	0.821953	1.02463	0.8855	1.01253
hsa-miR-412	0.822369	0.968101	0.478465	0.939817
hsa-miR-588	0.825923	0.977575	0.679458	0.95895
hsa-miR-449	0.8288	0.963261	0.157002	1.09021
hsa-miR-659	0.830107	0.974075	0.333783	1.08993
hsa-miR-519a	0.830161	1.02282	0.208534	0.90171
hsa-miR-489	0.830609	0.978652	0.494301	1.07544
hsa-miR-486	0.834367	0.979399	0.929381	0.990097
hsa-miR-574	0.836521	0.977483	0.205481	1.11428
hsa-miR-26b	0.84076	0.976927	0.492974	1.05732
hsa-miR-181a	0.842014	0.976496	0.612848	0.966211
hsa-miR-181a*	0.842014	0.976496	0.612848	0.966211
hsa-miR-492	0.842387	0.974019	0.641434	1.0503
hsa-miR-103	0.844033	1.02733	0.0251885	0.862761
hsa-let-7e	0.851848	1.02776	0.260454	1.09173
ebv-miR-BART8-5p	0.853266	0.977499	0.448432	0.927102
hsa-miR-559	0.853402	0.979911	0.909211	1.01034
ebv-miR-BART1-3p	0.857725	0.982259	0.201652	0.895022
hsa-miR-766	0.85818	1.02169	0.650604	1.03867
hsa-miR-514	0.858995	0.980388	0.879714	1.01483
hcmv-miR-US25-1	0.860331	0.973172	0.224416	1.10079
hsa-miR-411	0.86538	0.980617	0.177542	1.16499
ebv-miR-BART20-5p	0.868751	1.01873	0.638247	1.0372
hsa-miR-520d	0.871626	1.03497	0.663287	0.958671
hsa-miR-520d*	0.871626	1.03497	0.663287	0.958671
hsa-miR-192	0.872114	0.983726	0.109381	1.1416
hsa-let-7g	0.872717	1.03065	0.425012	1.06946
hsa-miR-146a	0.873946	0.980427	0.867762	0.984695
hcmv-miR-UL70-5p	0.878828	0.976606	0.471412	0.935191
hsa-miR-32	0.881744	0.982452	0.821068	0.979794
hsa-miR-186	0.883586	1.0148	0.836345	0.983305
hsa-miR-615	0.887437	1.01222	0.373668	1.06919
hsa-miR-565	0.888553	0.984141	0.334469	0.908021
hsa-miR-618	0.891993	1.01164	0.66223	0.965899
hsa-miR-448	0.892845	0.981627	0.669151	1.02472
hsa-miR-367	0.893729	1.01452	0.359438	0.909586
hsa-miR-376b	0.894188	0.984587	0.546196	0.960176
hsa-miR-128a	0.895303	0.982598	0.128645	0.83802
hsa-miR-144	0.896733	1.01262	0.381668	0.917911
hsa-miR-542-3p	0.898333	0.985997	0.81185	0.981087
hsa-miR-539	0.900089	0.984486	0.693767	1.05583
hsa-miR-302d	0.901066	0.982811	0.274962	0.887234
hsa-miR-16	0.903033	0.981535	0.968305	1.0033
hsa-miR-625	0.904406	0.985313	0.418759	1.06635
hsa-miR-652	0.907935	1.01268	0.252307	0.898767
kshv-miR-K12-6-5p	0.908797	1.01631	0.639288	0.958681
hsa-miR-217	0.908854	0.986362	0.222952	0.834391
hsa-miR-384	0.910731	0.984799	0.836394	1.02034
hsa-miR-579	0.913275	1.01674	0.865381	0.985553
kshv-miR-K12-1	0.915071	1.01019	0.89521	1.01487
hsa-miR-548d	0.917171	1.01213	0.0723707	0.848152
hsa-miR-28	0.917788	1.01129	0.307235	1.11084
hsa-miR-497	0.917895	0.986406	0.599526	1.04979
ebv-miR-BART3-5p	0.918704	1.01352	0.0894837	1.21752
kshv-miR-K12-10a	0.922115	0.989763	0.162945	1.13453
kshv-miR-K12-9	0.923707	1.01346	0.854993	1.01767
kshv-miR-K12-9*	0.923707	1.01346	0.854993	1.01767
hsa-miR-586	0.923818	0.989461	0.289554	1.10077
hsa-miR-605	0.924814	0.991172	0.46762	0.909685
ebv-miR-BHRF1-2	0.925407	0.986712	0.726632	0.96951
ebv-miR-BHRF1-2*	0.925407	0.986712	0.726632	0.96951
kshv-miR-K12-10b	0.935505	1.00869	0.152069	1.13324
hsa-miR-449b	0.936655	1.01198	0.0652115	1.1137
hsa-miR-220	0.937561	1.01011	0.0445115	0.839317
hsa-miR-125a	0.939687	1.0096	0.491897	1.04716
hsa-miR-10b	0.942972	0.992786	0.800794	1.02353
hsa-miR-149	0.945711	0.992378	0.507999	1.06024
hsa-miR-585	0.947286	0.993186	0.112192	0.851152
hsa-miR-581	0.949219	1.00819	0.654753	0.959645
hsa-miR-15a	0.952218	0.992603	0.751369	1.027
hsa-miR-570	0.95296	0.992987	0.644603	0.954501
hsa-miR-379	0.953915	0.993427	0.195486	1.13006
ebv-miR-BART2	0.957623	1.00852	0.928608	0.993831
hsa-miR-628	0.963752	0.994883	0.432666	1.08044
hsa-miR-606	0.96526	0.993104	0.93889	1.00667
hsa-miR-561	0.968639	0.995105	0.904429	0.989933
hsa-miR-593	0.96914	0.994859	0.916583	0.990024
hcmv-miR-US5-1	0.97046	0.995827	0.927636	1.00985
hsa-miR-767-5p	0.971363	0.995683	0.983819	0.998435
hsa-miR-496	0.977248	0.996962	0.675062	0.974951
ebv-miR-BART11-5p	0.978102	0.997943	0.523936	1.06478
hsa-miR-658	0.97839	1.00311	0.190446	1.13553
hsa-miR-642	0.984697	1.00178	0.126278	0.856541
hsa-miR-377	0.984993	1.00233	0.822838	0.981868
hsa-miR-218	0.990433	1.00152	0.287819	1.12254
ebv-miR-BART6-3p	0.990808	0.998578	0.799514	0.97589
hsa-miR-525	0.992582	1.00194	0.554455	1.08521
hsa-miR-525*	0.992582	1.00194	0.554455	1.08521
hsa-miR-769-5p	0.993698	0.998708	0.916489	0.988528
hsa-miR-651	0.999651	0.999952	0.905517	0.988071

## Sheet: Supplementary data4
CGGA dataset
The univariate Cox regression of miRNAs in GBMs with or without MGMT promoter methylation
sample ID	P value (MGMT promoter methylated)	HR (MGMT promoter methylated)	P (MGMT promoter unmethylated)	HR (MGMT promoter unmethylated)
hsa-miR-595	0.0026846	22.217	0.000832115	1.81934
hsa-miR-302bx	0.0300028	2.04862	0.00165	1.72494
hsa-miR-512-5p	0.00722964	3.37375	0.00190971	1.68844
hsa-miR-130ax	0.0322858	9.58762	0.00229198	1.67875
hsa-miR-1254	0.0121957	2.09485	0.00409682	1.69093
hsa-miR-936	0.00356393	3.07759	0.00517846	1.67511
hsa-miR-938	0.0129133	2.14778	0.00521437	1.69102
hsa-miR-541x	0.00418484	11.6278	0.0124493	1.4312
hsa-miR-220b	0.00306503	14.5612	0.0124884	1.60664
hsa-miR-302d	0.0117515	2.23496	0.0151192	1.44614
hsa-miR-1238	0.00232621	2.7492	0.0166349	1.50115
hsa-miR-610	0.0346668	1.97085	0.0188679	1.53585
hsa-miR-518fx,hsa-miR-518d-5p,hsa-miR-520c-5p,hsa-miR-526a	0.0332261	3.15588	0.0228696	1.57601
hsa-miR-18bx	0.0125941	2.45258	0.0239892	1.3967
hsa-miR-28-5p	0.00482707	0.306303	0.0242206	0.645466
hsa-miR-373x	0.0199918	2.76418	0.0246026	1.66544
hsa-miR-524-5p	0.000460588	0.030442	0.0249211	0.414327
hsa-miR-1234	0.00566767	47.3045	0.0321316	1.38457
hsa-miR-19b-2x	0.0431256	0.428123	0.0334297	0.680298
hsa-miR-200ax	0.00512715	5.0065	0.0363502	1.54698
hsa-miR-1201	0.00666443	0.41755	0.036979	0.706433
hsa-miR-30ax	0.00686142	0.291031	0.0397837	0.675469
hsa-miR-654-3p	0.0223504	1.94654	0.0441623	1.41441
hsa-miR-661	0.0418761	6.78761	0.0469005	1.35541
hsa-miR-10ax	0.00392774	4.99034	0.0480357	0.673611
hsa-miR-1184	0.00731931	2.7775	0.0487998	1.40172
hsa-miR-605	0.00999609	3.03022	0.0543858	1.40388
hsa-miR-181d	0.00109578	0.258917	0.0614446	0.696334
hsa-miR-1205	0.010614	2.96032	0.0638418	1.59781
hsa-miR-202	0.0158786	6.91955	0.0640863	2.0278
hsa-miR-30ex	0.0129742	0.509605	0.0654479	0.717596
hsa-miR-562	0.00517459	3.16547	0.0670111	1.58319
hsa-miR-28-3p	0.0150383	0.451668	0.0685328	0.708658
hsa-miR-151-3p	0.0428326	0.502029	0.0765168	0.723079
hsa-miR-631	0.0302253	1.4009	0.0770114	1.50119
hsa-miR-26a-1x	0.00272586	0.204427	0.0803974	0.691737
hsa-miR-600	0.00931019	2.51196	0.0815763	1.41101
hsa-miR-29cx	0.0156738	0.428682	0.0848168	0.709035
hsa-miR-541	0.00956883	2.88347	0.0861246	1.60474
hsa-miR-501-3p	0.02486	0.455058	0.0864997	0.699128
hsa-miR-99bx	0.00596615	0.387947	0.0892475	0.710925
hsa-miR-297	0.0156232	2.02317	0.0897036	1.38503
hsa-miR-324-3p	0.0169371	0.459129	0.0907178	0.779676
hsa-miR-361-5p	0.0482676	0.145742	0.0931468	0.7446
hsa-miR-1255b	0.0133231	0.201609	0.0946686	0.660701
hsa-miR-380x	0.00796443	66.5779	0.0958448	1.30346
hsa-miR-328	0.00561637	0.439631	0.0983915	0.72063
hsa-miR-555	0.013034	2.24286	0.0987527	1.41561
hsa-miR-20bx	0.0294305	0.214307	0.104875	0.753073
hsa-miR-187x	0.0123457	2.08725	0.107398	1.37183
hsa-miR-155x	0.00461333	2.36196	0.110875	1.274
hsa-miR-550x	0.0208131	2.00487	0.11273	1.27963
hsa-miR-576-5p	0.0161566	0.413155	0.114966	0.723799
hsa-miR-612	0.00592802	2.02379	0.11597	1.29248
hsa-miR-548l	0.022729	2.24096	0.11727	1.3487
hsa-miR-640	0.0377349	11158.2	0.118319	7.16776
hsa-miR-488x	0.0067774	0.254561	0.118426	0.694465
hsa-miR-20ax	0.048702	0.484442	0.12052	0.750228
hsa-miR-10a	0.0088541	2.52102	0.121184	0.753594
hsa-miR-1276	0.0365077	1.95137	0.122303	1.49683
hsa-miR-606	0.0106379	2.70487	0.126638	1.52693
hsa-miR-1265	0.00603986	3.07757	0.127044	1.38912
hsa-miR-146b-3p	0.00713536	3.6182	0.128086	1.28845
hsa-miR-1246	0.0251605	2.13602	0.128158	1.31493
hsa-miR-1279	0.0282333	2.75963	0.128341	1.4573
hsa-miR-1296	0.0179705	0.414338	0.133626	0.693612
hsa-miR-423-5p	0.0243229	2.23603	0.134853	1.33667
hsa-miR-488	0.0490686	0.536169	0.136216	0.731792
hsa-miR-1289	0.00512175	6.30671	0.136732	1.398
hsa-miR-1304	0.0418475	1.59736	0.137063	1.23149
hsa-miR-449b	0.00424631	3.28485	0.144139	1.23771
hsa-miR-122x	0.0107045	2.61399	0.145655	1.34898
hsa-miR-554	0.0243369	2.97279	0.146702	1.24687
hsa-miR-1253	0.00735061	5.85691	0.146812	1.30371
hsa-miR-186x	0.00867545	2.86408	0.149318	1.36921
hsa-miR-1233	0.00402704	2.38445	0.150052	1.37035
hsa-miR-943	0.0325156	7.92328	0.150366	1.26447
hsa-miR-651	0.00150743	3.13822	0.152819	1.29122
hsa-miR-580	0.00714592	12.596	0.153542	1.24138
hsa-miR-802	0.00882097	6.0382	0.160225	1.89074
hsa-miR-1225-3p	0.0116832	2.19734	0.160371	1.2689
hsa-miR-493x	0.00486345	4.34971	0.171336	1.22176
hsa-miR-520d-5p	0.0122218	4.11471	0.172772	1.67506
hsa-miR-222x	0.000883618	467.425	0.173155	1.18577
hsa-miR-520h,hsa-miR-520g	0.0351288	0.0411966	0.177358	0.41511
hsa-miR-190b	0.0390226	0.0775077	0.178553	1.34733
hsa-miR-603	0.00200022	178.657	0.181673	1.32205
hsa-miR-663	0.0329007	3.51838	0.183522	1.22887
hsa-miR-26bx	0.0030545	0.288042	0.184238	0.748309
hsa-miR-143x	0.00237769	2.51625	0.184327	1.26038
hsa-miR-128	0.0237659	0.485737	0.18622	0.712872
hsa-let-7g	0.0048893	0.365535	0.186672	0.772979
hsa-miR-875-3p	0.0115248	3.29787	0.190228	1.24839
hsa-miR-130b	0.0270206	0.207807	0.192859	0.820251
hsa-miR-548h	0.0210306	4.49228	0.19434	1.19367
hsa-miR-1275	0.00367144	0.276346	0.196559	0.767206
hsa-miR-1259	0.0384089	2.97264	0.200357	1.25166
hsa-miR-453	0.00161513	5.73369	0.200769	1.29592
hsa-miR-1268	0.011171	2.5364	0.201821	1.22753
hsa-miR-924	0.0124584	1.91638	0.203251	1.23928
hsa-miR-548f	0.00745809	2.17399	0.204124	1.25053
hsa-miR-95	0.023366	4.69565	0.205159	1.24686
hsa-miR-218-2x	0.00723385	3.09666	0.205496	1.22002
hsa-miR-148b	0.00217872	0.286935	0.207634	0.804248
hsa-miR-324-5p	0.0316607	0.468825	0.209869	0.795051
hsa-miR-1261	0.0123184	2.56663	0.214861	1.43563
hsa-miR-1208	0.0129231	1.76122	0.218113	1.23853
hsa-miR-526bx	0.0109883	4.04529	0.218556	1.19721
hsa-miR-93	0.0253208	0.488769	0.220612	0.819984
hsa-miR-633	0.0112966	4.34894	0.223571	1.23152
hsa-miR-518d-3p	0.00678462	3.62275	0.224563	1.23535
hsa-miR-1224-3p	0.00453232	2.87089	0.225385	1.20917
hsa-miR-1825	0.0195431	3.94781	0.22549	1.24544
hsa-miR-744	0.00218414	0.119077	0.22589	0.803805
hsa-miR-302f	0.0135515	2.23855	0.226188	1.33267
hsa-miR-551a	0.0157135	1.67323	0.228721	1.27954
hsa-miR-374bx	0.0053546	0.388816	0.228862	0.796944
hsa-miR-619	0.015394	16.9551	0.22966	1.15591
hsa-miR-194x	0.00545745	2.10973	0.232357	1.21343
hsa-miR-1281	0.0232534	30.1834	0.235171	1.16946
hsa-miR-299-3p	0.015993	2.75449	0.235814	1.22459
hsa-miR-518c	0.0213662	2.68634	0.237703	1.22612
hsa-miR-32x	0.00429237	0.275022	0.237837	0.744269
hsa-miR-367x	0.00516119	2.27865	0.241376	1.22018
hsa-miR-581	0.0253762	5.4473	0.246341	1.18434
hsa-miR-576-3p	0.0300075	0.148308	0.246588	0.724627
hsa-miR-425x	0.0409639	0.48034	0.247211	0.802982
hsa-miR-1280	0.0107946	2.29558	0.247733	1.24423
hsa-miR-548b-5p	0.00326751	2.80747	0.248763	1.19728
hsa-miR-609	0.00461509	2.6158	0.249117	1.24842
hsa-miR-890	0.0433565	5.83153	0.252597	1.18487
hsa-miR-302cx	0.00242796	3.07665	0.254111	1.23327
hsa-miR-649	0.0110977	2.59714	0.25503	1.23326
hsa-miR-1257	0.00486921	2.36274	0.25792	1.21022
hsa-miR-601	0.0189739	16.7134	0.259251	1.28558
hsa-miR-1273	0.0104758	0.098138	0.259569	0.788778
hsa-miR-548c-3p	0.00223904	3.74209	0.260439	1.34981
hsa-miR-1323	0.00477307	2.3458	0.26094	1.23635
hsa-miR-548m	0.0116711	2.20901	0.26376	1.33207
hsa-miR-30c-1x	0.013024	5.05703	0.264229	1.19062
hsa-miR-644	0.00765166	84.4649	0.266049	1.57074
hsa-miR-548a-3p	0.00445057	2.61725	0.266892	1.24499
hsa-miR-7-1x	0.0351341	2.03622	0.267255	1.22803
hsa-miR-520d-3p	0.00671586	2.40901	0.268303	1.26327
hsa-miR-615-3p	0.00312606	2.67379	0.271032	1.21233
hsa-miR-218-1x	0.00474008	2.65295	0.271704	1.22747
hsa-miR-1202	0.00453888	3.42148	0.272313	1.18448
hsa-miR-491-3p	0.0158869	2.27361	0.272349	1.22753
hsa-miR-149x	0.00659198	1.95551	0.273183	1.19661
hsa-miR-518cx	0.0274851	1.66378	0.276057	1.23591
hsa-miR-29b-2x	0.00885983	0.288575	0.278506	0.794053
hsa-miR-384	0.00376763	3.18512	0.278691	1.21187
hsa-miR-1284	0.00759011	2.61116	0.279273	1.20647
hsa-miR-450b-3p	0.0492871	11.1531	0.280057	1.12847
hsa-miR-652	0.0116208	0.363219	0.283175	0.782597
hsa-miR-621	0.0185654	2.36165	0.286816	1.33561
hsa-miR-205	0.00412086	8.97601	0.288634	1.23036
hsa-miR-371-3p	0.00457399	3.72083	0.288917	1.2532
hsa-miR-663b	0.012671	2.16042	0.289284	1.20408
hsa-miR-150	0.0333721	0.28413	0.289391	0.807315
hsa-miR-1468	0.0068884	0.220511	0.289486	1.22601
hsa-miR-100	0.0183454	0.177532	0.290988	1.30711
hsa-miR-30c	0.0324955	0.182194	0.293158	0.853824
hsa-miR-30c-2x	0.0333441	0.414902	0.293905	0.756754
hsa-miR-628-5p	0.0224899	0.433463	0.294308	0.795176
hsa-miR-624	0.00402414	4.23189	0.295847	1.28325
hsa-miR-516a-5p	0.00668965	3.19776	0.296415	1.19739
hsa-miR-941	0.00988038	0.410818	0.297331	0.789228
hsa-miR-300	0.0131019	3.96376	0.297429	1.3147
hsa-miR-222	0.0112078	2.40327	0.298842	0.829421
hsa-miR-1267	0.00398218	3.79344	0.298864	1.1606
hsa-miR-1181	0.00766583	4.52302	0.29902	1.15128
hsa-miR-30d	0.0182244	0.355163	0.30105	0.825748
hsa-miR-513a-5p	0.0038523	3.29388	0.302728	1.18819
hsa-miR-611	0.00876517	2.50489	0.303207	1.20135
hsa-miR-598	0.00649173	0.403431	0.304281	0.818587
hsa-miR-375	0.0134806	1.48228e-06	0.30916	1.19662
hsa-miR-325	0.00487358	3.06644	0.311076	1.18647
hsa-miR-505	0.0056828	0.295278	0.315986	0.836033
hsa-miR-129-5p	0.0398626	2.02628	0.320087	1.20443
hsa-miR-518a-3p	0.00352956	2.54831	0.324047	1.19144
hsa-miR-659	0.00146318	6.30545	0.325036	1.16837
hsa-miR-372	0.00413871	2.40976	0.326103	1.18024
hsa-miR-515-3p	0.0195513	2.23904	0.327903	1.32298
hsa-miR-641	0.00767498	2.53575	0.335448	1.1778
hsa-miR-596	0.0109731	2.0726	0.341365	1.16492
hsa-miR-517a	0.017366	1.87645	0.342695	1.19799
hsa-miR-197	0.0134083	0.449757	0.343023	0.80603
hsa-miR-369-5p	0.0101002	3.8666	0.345331	1.16209
hsa-miR-1286	0.0152467	4.69251	0.353307	1.13624
hsa-miR-342-5p	0.00557171	0.360667	0.355116	0.814807
hsa-miR-517x	0.00482346	2.30728	0.358335	1.18836
hsa-let-7f-1x	0.0253432	0.458494	0.358642	0.84595
hsa-miR-412	0.0360339	1.61629	0.359207	1.1755
hsa-miR-553	0.0177797	4.64328	0.360409	1.20251
hsa-miR-518e	0.000283261	14.2426	0.360727	1.14263
hsa-miR-93x	0.0183713	0.267208	0.36202	0.845692
hsa-miR-132x	0.01637	0.259288	0.365307	0.857724
hsa-miR-602	0.0032184	3.16749	0.366357	1.14904
hsa-miR-106bx	0.00474231	0.199722	0.373342	0.85041
hsa-miR-628-3p	0.0173376	0.371558	0.375489	0.837791
hsa-miR-888	0.021703	0.31826	0.379492	1.20563
hsa-miR-593x	0.000740285	32.7654	0.385005	1.17928
hsa-miR-617	0.0144603	8.00661	0.394658	1.11171
hsa-miR-340x	0.0479652	0.389006	0.397286	0.826287
hsa-miR-503	0.017911	0.274552	0.39924	0.863607
hsa-miR-1305	0.0023793	3.57735	0.399988	1.16209
hsa-miR-1287	0.0401688	2.02852	0.400156	1.1683
hsa-miR-147b	0.0249691	2.3165	0.405239	1.29292
hsa-miR-507	0.00545233	7.60601	0.420739	0.829319
hsa-miR-648	0.00478724	4.20264	0.425047	1.11564
hsa-miR-146a	0.00577588	0.3183	0.425108	0.852282
hsa-miR-33ax	0.00780451	11.7442	0.427611	1.18602
hsa-miR-181a-2x	0.00298149	0.319069	0.429324	0.85506
hsa-miR-452x	0.012093	9.23105	0.432292	1.175
hsa-miR-556-3p	0.00736543	0.214398	0.441074	0.873803
hsa-miR-1206	0.00842717	4.86141	0.446138	1.09627
hsa-miR-130bx	0.0240334	0.208914	0.452695	0.877077
hsa-miR-525-5p	0.00716307	2.92231	0.458743	1.09329
hsa-miR-551bx	0.0153261	0.274028	0.460568	0.864301
hsa-miR-1271	0.0234437	0.421505	0.461821	0.873567
hsa-miR-1272	0.0285142	4.98076	0.472804	1.12299
hsa-miR-767-3p	0.019817	0.0812391	0.475491	1.15654
hsa-miR-454	0.00130468	0.174107	0.477663	1.13531
hsa-miR-7-2x	0.0271486	0.292256	0.481191	0.859474
hsa-miR-505x	0.00681771	0.248584	0.482008	0.88651
hsa-miR-298	0.0133845	4.60394	0.491395	1.14846
hsa-miR-1249	0.0178069	0.421637	0.494558	0.830498
hsa-miR-125b-1x	0.0142254	0.375463	0.49731	0.876891
hsa-miR-573	0.00426037	2.73089	0.501327	1.1057
hsa-miR-591	0.00470333	16.8	0.508318	1.08486
hsa-miR-361-3p	0.0163161	0.438464	0.544709	0.860305
hsa-miR-653	0.00160357	5.06414	0.552793	0.863285
hsa-miR-10b	0.0280911	0.413153	0.557673	0.906498
hsa-miR-519c-3p	0.0167978	2.12971	0.561164	1.11526
hsa-miR-92a-1x	0.0314902	0.342354	0.565245	0.912978
hsa-miR-934	0.0048896	3.12386	0.567113	1.18093
hsa-miR-643	0.0418797	70.137	0.575238	1.07728
hsa-miR-1258	0.0305327	9.97581	0.578384	1.09729
hsa-miR-548p	0.00123732	6.57574	0.605827	1.08295
hsa-miR-520b,hsa-miR-520c-3p,hsa-miR-520f	0.0191849	10.3455	0.61648	1.10587
hsa-miR-583	0.0087371	3.57635	0.617096	1.09094
hsa-miR-219-5p	0.00995729	0.35545	0.618817	0.902206
hsa-miR-302dx	0.00259597	6.01974	0.624383	1.078
hsa-miR-125b-2x	0.0175621	0.266791	0.628393	0.89991
hsa-miR-1231	0.0195037	2.07936	0.631671	1.07711
hsa-miR-34a	0.0399772	1.82781	0.633716	0.902536
hsa-miR-922	0.0142634	3.12766	0.63448	1.07236
hsa-miR-939	0.00320526	2.32682	0.636636	1.0954
hsa-miR-1322	0.0319545	1.62195	0.64632	1.12182
hsa-miR-1294	0.00958101	4.07498	0.650655	1.07341
hsa-miR-220a	0.00516115	632.797	0.656608	1.05056
hsa-miR-380	0.0265034	3.16552	0.657275	1.06637
hsa-miR-548g	0.0170712	4.92825	0.665275	1.05954
hsa-miR-523	0.0164506	46.4612	0.668239	1.05098
hsa-miR-567	0.0449832	160.264	0.671826	1.04839
hsa-miR-30bx	0.00886767	5.50889	0.675349	1.05782
hsa-miR-98	0.037615	0.364391	0.681861	0.912948
hsa-let-7a	0.00740631	0.1283	0.682969	1.10864
hsa-let-7bx	0.0367811	0.377138	0.68359	0.92307
hsa-miR-490-5p	0.017191	0.270727	0.686699	0.915894
hsa-miR-1200	0.0154642	58484.9	0.690289	1.04561
hsa-miR-585	0.00910557	2.90477	0.719536	1.05351
hsa-miR-1228x	0.0155305	2.79812	0.725908	1.06364
hsa-miR-129-3p	0.0422497	0.461529	0.726465	1.06709
hsa-miR-215	0.040462	0.357534	0.726659	0.906394
hsa-miR-620	0.0267663	1.85073	0.746444	1.07577
hsa-miR-371-5p	0.00765053	2.00581	0.747597	1.07265
hsa-let-7dx	0.018656	0.368426	0.765686	0.948925
hsa-miR-574-5p	0.0135637	3.53414	0.775479	1.05536
hsa-miR-508-5p	0.0142082	4.4678	0.778385	0.954223
hsa-miR-568	0.0327287	7631.54	0.778697	1.03163
hsa-miR-569	0.0346216	66.7689	0.786877	1.05173
hsa-miR-1227	0.00125442	0.229687	0.789106	0.94954
hsa-miR-454x	0.0423629	0.454929	0.791566	0.951888
hsa-miR-885-3p	0.036724	0.52133	0.795235	0.930472
hsa-miR-184	0.0465005	0.270997	0.796089	1.09583
hsa-miR-517c	0.00386717	3.51388	0.815399	0.959484
hsa-miR-558	0.0425799	1.39939	0.823922	1.05181
hsa-miR-490-3p	0.0306435	0.313245	0.836157	1.04149
hsa-miR-519b-3p	0.00982244	2.04777	0.845754	0.9624
hsa-miR-885-5p	0.00305141	0.357202	0.846633	0.962119
hsa-miR-1226	0.0282808	0.46733	0.847546	1.04373
hsa-miR-520a-3p	0.0309011	2.2968	0.853366	1.04337
hsa-miR-1263	0.00560155	1.82223	0.873783	0.960363
hsa-miR-658	0.00311642	5.00147	0.876086	1.02085
hsa-miR-645	0.0150492	6.86671	0.887616	1.03102
hsa-miR-27ax	0.0348126	3.61523	0.888295	1.03495
hsa-miR-877x	0.012642	0.203803	0.889045	0.970114
hsa-miR-1324	0.011345	4.34377	0.891287	1.02442
hsa-miR-518ex,hsa-miR-519ax,hsa-miR-519b-5p,hsa-miR-519c-5p,hsa-miR-522x,hsa-miR-523x	0.0355169	0.290681	0.90342	1.0298
hsa-miR-326	0.00518913	0.332788	0.947048	1.01705
hsa-let-7cx	0.0267357	0.357575	0.981915	0.995808
hsa-miR-346	0.128151	1.52948	0.000636784	1.86026
hsa-miR-650	0.643592	1.20392	0.00122666	1.94091
hsa-miR-622	0.0596472	2.75248	0.0016811	1.75231
hsa-miR-1178	0.159966	1.44408	0.00192567	16.0154
hsa-miR-632	0.0530837	1.74274	0.00217574	1.67884
hsa-miR-572	0.0710879	1.68586	0.00468887	1.85282
hsa-miR-196b	0.0681445	2.41201	0.00603343	1.81323
hsa-miR-548n	0.107515	2.17363	0.00736489	1.62675
hsa-miR-1295	0.338325	1.82715	0.00802214	3.8397
hsa-miR-15ax	0.0646743	3.47568	0.00881817	1.59079
hsa-miR-492	0.0653872	3.37317	0.00951544	1.49908
hsa-miR-431	0.771726	1.10638	0.0102149	1.75453
hsa-miR-625	0.60321	1.13967	0.0103075	2.01237
hsa-miR-518b	0.0818303	5.56975	0.0111708	1.44323
hsa-miR-599	0.102207	0.213629	0.0129331	2.41682
hsa-miR-520f	0.473315	1.4813	0.0190737	1.62076
hsa-miR-34c-3p	0.619996	0.873125	0.0196356	1.61282
hsa-miR-27a	0.859113	1.06613	0.0216761	0.598345
hsa-miR-363	0.366166	0.618235	0.0232254	0.65312
hsa-miR-504	0.0945239	2.27162	0.0267292	1.38796
hsa-miR-520e	0.299266	1.66032	0.0276886	1.42297
hsa-miR-96	0.204387	0.595611	0.0311513	0.570368
hsa-miR-489	0.828341	1.10006	0.0360533	0.526286
hsa-miR-937	0.0543132	2.29357	0.0376068	1.63607
hsa-miR-138-1x	0.897186	1.05593	0.0468044	1.46395
hsa-miR-1269	0.706406	3.08063	0.0507504	0.192846
hsa-miR-29ax	0.161901	0.643201	0.0508319	0.677312
hsa-miR-21	0.818703	0.904249	0.0532035	0.555959
hsa-miR-142-3p	0.51089	0.815651	0.0536667	0.659468
hsa-miR-582-3p	0.828195	1.06495	0.0574242	0.618694
hsa-miR-302c	0.789924	0.903414	0.0578091	1.3973
hsa-miR-1293	0.342178	1.4199	0.0607711	1.26484
hsa-miR-34b	0.474028	0.755439	0.0626683	1.60389
hsa-miR-421	0.0556244	0.50358	0.0628175	0.673776
hsa-miR-888x	0.995285	0.997346	0.063919	1.51749
hsa-miR-34c-5p	0.820689	0.949401	0.0660775	1.58934
hsa-miR-582-5p	0.360043	0.663362	0.0661844	0.709725
hsa-miR-1225-5p	0.863366	1.08954	0.0671464	0.720404
hsa-miR-29a	0.113249	0.625015	0.0691447	0.72813
hsa-miR-181cx	0.0786062	0.540747	0.0727365	0.695838
hsa-miR-483-5p	0.0784881	3.91087	0.0737272	1.42945
hsa-miR-579	0.964779	1.01393	0.0739894	0.67067
hsa-miR-1182	0.0807961	1.40918	0.0747568	1.67775
hsa-miR-135b	0.105801	1.42363	0.076047	0.651358
hsa-miR-483-3p	0.854514	0.808949	0.0764798	1.24018
hsa-miR-192x	0.483875	0.809207	0.0786623	1.44581
hsa-miR-140-3p	0.247532	0.599946	0.0801212	0.59638
hsa-miR-571	0.132081	0.557444	0.0803972	0.721803
hsa-miR-892b	0.0639268	0.436544	0.0814027	1.3997
hsa-miR-566	0.123283	43.2423	0.0877567	1.36134
hsa-miR-500	0.074076	0.521104	0.0896294	0.73004
hsa-miR-26a	0.105296	0.304438	0.0918574	0.624058
hsa-miR-521	0.102778	2.28556	0.0933591	1.40732
hsa-miR-133a	0.0919366	1.55379	0.0950748	1.27257
hsa-miR-494	0.711527	1.14403	0.096184	1.46604
hsa-miR-501-5p	0.219527	0.61196	0.0982032	0.731409
hsa-miR-373	0.58773	0.865439	0.0985978	1.41054
hsa-miR-374ax	0.976964	0.991055	0.10174	0.730811
hsa-miR-20b	0.440568	0.683842	0.104633	0.75149
hsa-miR-512-3p	0.0691449	1.73956	0.106672	1.36862
hsa-miR-34ax	0.142172	1.7473	0.108584	0.748129
hsa-miR-1262	0.905421	1.03203	0.109064	1.29423
hsa-miR-935	0.150876	0.494465	0.115319	0.746223
hsa-miR-657	0.186984	1.72584	0.117786	1.41881
hsa-miR-18b	0.811962	1.09737	0.118616	0.706504
hsa-miR-96x	0.117306	0.39485	0.119151	0.596088
hsa-miR-431x	0.592867	1.82588	0.124141	1.18975
hsa-miR-548b-3p	0.283774	0.697117	0.124991	0.754703
hsa-miR-92a	0.0538815	0.585766	0.130457	0.694395
hsa-miR-720	0.26988	1.84972	0.13093	0.784445
hsa-miR-138	0.393983	1.25343	0.13101	1.38545
hsa-miR-193b	0.126423	0.510812	0.133822	0.754024
hsa-miR-1183	0.102333	2.84361	0.135654	1.26326
hsa-miR-766	0.2492	0.647557	0.136881	0.743963
hsa-miR-940	0.0662756	0.472593	0.137757	0.769624
hsa-miR-135bx	0.22876	1.27529	0.138877	0.667108
hsa-miR-378	0.647005	1.23292	0.139689	0.751238
hsa-miR-876-5p	0.628317	0.889591	0.14055	1.29636
hsa-miR-662	0.153442	4.82752	0.143002	1.17884
hsa-miR-33a	0.289822	1.38141	0.143021	1.34737
hsa-miR-136	0.965836	1.015	0.143737	1.38387
hsa-miR-302a	0.118999	0.621307	0.149332	1.38693
hsa-miR-125b	0.165034	0.202939	0.15235	2.59386
hsa-miR-379	0.605531	1.21666	0.158081	1.3653
hsa-miR-891a	0.620835	0.813984	0.158234	1.29713
hsa-miR-221	0.534609	1.30028	0.158484	0.777035
hsa-miR-1290	0.332812	1.49626	0.159872	1.28124
hsa-miR-425	0.506129	0.719545	0.159885	0.757616
hsa-miR-200bx	0.911178	0.923099	0.16023	1.80203
hsa-miR-105	0.253939	1.57419	0.170823	1.25386
hsa-miR-367	0.972328	0.986455	0.172234	1.24168
hsa-miR-182	0.126882	0.53003	0.173296	0.757334
hsa-let-7i	0.059924	0.547445	0.174585	0.789837
hsa-miR-1274b	0.158525	0.289776	0.17613	0.805314
hsa-miR-151-5p	0.0902073	0.440412	0.177429	0.741438
hsa-miR-548a-5p	0.747947	0.924293	0.178401	0.701061
hsa-miR-637	0.233715	1.60722	0.18062	1.29047
hsa-miR-187	0.27614	1.44617	0.182997	0.760222
hsa-miR-769-5p	0.463961	1.21969	0.183489	1.24592
hsa-miR-1245	0.110387	0.39131	0.186149	0.782146
hsa-miR-140-5p	0.618166	0.871772	0.186223	0.760166
hsa-let-7gx	0.450937	0.817218	0.186629	0.73037
hsa-miR-767-5p	0.415985	0.663924	0.186645	1.25859
hsa-miR-626	0.0968767	1325.62	0.186796	1.16705
hsa-miR-363x	0.0825708	0.31806	0.188787	0.785829
hsa-miR-302e	0.0638037	2.07629	0.190102	1.44914
hsa-miR-17	0.199768	0.677301	0.190617	0.739615
hsa-miR-185	0.165932	0.554424	0.191645	0.757614
hsa-miR-362-5p	0.0532636	0.405316	0.193455	0.739398
hsa-miR-183x	0.191926	0.409715	0.196525	0.669556
hsa-miR-183	0.0541946	0.294312	0.197142	0.763563
hsa-miR-1197	0.114464	3.38137	0.197855	1.21259
hsa-miR-1298	0.495836	0.717785	0.198252	0.745237
hsa-miR-374a	0.300071	0.71461	0.200426	0.794278
hsa-miR-221x	0.0633104	1.82342	0.202029	0.790731
hsa-miR-1203	0.123006	2.53939	0.202649	1.29569
hsa-miR-34bx	0.519128	0.828712	0.202705	1.37833
hsa-miR-548c-5p	0.255399	0.62788	0.203506	0.764838
hsa-miR-339-3p	0.90378	0.964173	0.20361	0.716499
hsa-miR-137	0.43638	1.25892	0.20407	1.27765
hsa-miR-1	0.695619	0.883616	0.204638	1.29742
hsa-miR-188-5p	0.771603	0.863952	0.204643	0.77595
hsa-miR-25	0.0949486	0.584873	0.208145	0.748924
hsa-miR-126x	0.36515	1.28538	0.210558	1.30062
hsa-miR-892a	0.0672808	0.405864	0.210584	1.3078
hsa-miR-106ax	0.837598	1.08483	0.211255	0.800422
hsa-miR-587	0.0999841	3.37408	0.211669	1.18675
hsa-miR-202x	0.392048	0.156016	0.212443	1.17191
hsa-miR-133b	0.660558	1.12397	0.212507	1.64275
hsa-miR-449a	0.077519	0.390399	0.216177	1.31948
hsa-miR-589	0.159202	0.580418	0.217461	0.772322
hsa-miR-376ax	0.191612	0.656958	0.218001	0.802448
hsa-miR-561	0.11476	2.15335	0.219236	1.31745
hsa-miR-302b	0.691744	1.11589	0.219891	1.21723
hsa-miR-30e	0.826714	1.05662	0.227421	0.775412
hsa-miR-365	0.210624	0.601443	0.230972	0.812083
hsa-miR-106a	0.947266	1.02904	0.233386	0.785501
hsa-miR-26a-2x	0.0646989	0.227834	0.234177	0.782078
hsa-miR-411x	0.526249	0.774263	0.23491	0.788825
hsa-miR-296-5p	0.235066	0.644707	0.235389	0.775569
hsa-miR-199b-5p	0.274707	1.46214	0.236977	0.774946
hsa-miR-638	0.0958973	2.14311	0.243011	1.16739
hsa-miR-545x	0.173197	1.1972	0.243959	1.72296
hsa-miR-630	0.050305	5.39021	0.248134	2.19142
hsa-miR-1307	0.100883	0.382078	0.248951	1.24172
hsa-miR-134	0.575919	0.794238	0.249245	0.820031
hsa-miR-616x	0.61179	1.15577	0.253789	0.702297
hsa-miR-378x	0.32567	1.51669	0.254726	1.22668
hsa-miR-338-5p	0.635125	0.889438	0.25862	1.40125
hsa-miR-182x	0.998953	0.999508	0.259432	0.768212
hsa-miR-450b-5p	0.092483	0.526137	0.260317	0.814269
hsa-miR-18ax	0.103162	0.387915	0.261191	0.803652
hsa-miR-217	0.564886	2.59225	0.264723	0.673222
hsa-miR-525-3p	0.0859233	0.417029	0.26576	0.826544
hsa-miR-559	0.115557	1.55989	0.273246	1.22156
hsa-miR-223	0.582593	0.743704	0.273906	0.806177
hsa-miR-196a	0.18301	1.82202	0.276256	1.19323
hsa-miR-192	0.275895	0.67341	0.284377	1.30837
hsa-miR-99a	0.663343	0.812801	0.285489	1.22882
hsa-miR-450a	0.828743	0.935413	0.291026	0.828578
hsa-miR-26b	0.47041	0.762215	0.292693	0.824297
hsa-miR-548d-3p	0.253121	0.626009	0.29555	0.797448
hsa-miR-654-5p	0.315907	1.30057	0.298304	1.31727
hsa-miR-551b	0.196247	0.664696	0.299344	0.814917
hsa-miR-532-3p	0.0666856	0.483946	0.30356	0.791666
hsa-miR-301b	0.152407	1.44098	0.304486	2.44723
hsa-miR-485-5p	0.561557	0.80432	0.304665	1.2354
hsa-miR-15bx	0.527878	0.762648	0.305316	0.817685
hsa-miR-21x	0.12005	1.59113	0.306056	0.797094
hsa-miR-193a-3p	0.596464	1.26289	0.308074	0.746645
hsa-miR-519ex	0.618054	1.19489	0.311089	1.1855
hsa-miR-23a	0.407052	1.37054	0.317813	0.793488
hsa-miR-1301	0.0818234	0.480335	0.323984	1.2273
hsa-miR-376c	0.267546	1.37646	0.324298	1.21599
hsa-miR-944	0.126013	1.53804	0.324599	1.1578
hsa-miR-331-5p	0.358981	0.741519	0.324755	0.787847
hsa-miR-208b	0.229969	0.651431	0.326759	0.827494
hsa-miR-660	0.980472	1.00971	0.327229	0.810226
hsa-miR-340	0.256704	0.611004	0.328324	0.820842
hsa-miR-16-2x	0.515511	0.733105	0.331522	0.815063
hsa-miR-20a	0.460944	0.822873	0.336184	0.806779
hsa-miR-32	0.446264	0.782903	0.337045	0.755154
hsa-miR-144x	0.500619	1.25391	0.338389	0.803815
hsa-miR-17x	0.111084	0.504292	0.344983	0.833356
hsa-miR-1264	0.401323	0.702799	0.345951	0.745897
hsa-miR-634	0.772431	1.13206	0.34792	0.825575
hsa-miR-590-3p	0.641439	0.841357	0.348483	0.798589
hsa-miR-9	0.40688	1.45777	0.349204	1.38391
hsa-miR-130a	0.861817	1.07208	0.351597	0.821066
hsa-miR-765	0.91936	0.954964	0.35951	1.24807
hsa-miR-519a	0.168663	0.419274	0.362857	1.15893
hsa-let-7f	0.120274	0.519905	0.363193	0.857407
hsa-miR-497x	0.482016	0.832179	0.366266	1.21803
hsa-miR-1185	0.607945	1.09188	0.367137	1.32804
hsa-miR-16	0.279066	1.82368	0.367511	1.30552
hsa-miR-31x	0.464813	1.57648	0.368204	0.835648
hsa-let-7d	0.056094	0.345001	0.373365	0.84755
hsa-miR-664	0.0878617	0.590909	0.373842	0.847325
hsa-miR-191x	0.0820479	3.38782	0.375874	1.39512
hsa-let-7ix	0.418458	0.803549	0.37699	0.796571
hsa-miR-33b	0.692523	1.08957	0.379902	1.3106
hsa-miR-206	0.501171	1.11714	0.380878	1.68897
hsa-miR-1243	0.0982598	2.8512	0.380891	1.1239
hsa-miR-299-5p	0.706262	0.861099	0.381698	1.19162
hsa-miR-132	0.287047	0.676622	0.381893	0.828081
hsa-miR-22	0.328641	1.45744	0.391527	0.839739
hsa-miR-345	0.303566	0.755386	0.392117	0.810365
hsa-miR-199a-5p	0.834665	1.09163	0.392465	0.807305
hsa-miR-337-3p	0.337977	0.62362	0.392631	0.859472
hsa-miR-141	0.611578	1.1506	0.393121	0.777359
hsa-miR-487a	0.556742	0.810691	0.394309	0.832735
hsa-miR-377	0.3803	0.766067	0.399625	0.82527
hsa-miR-224	0.855781	1.10222	0.401828	0.824229
hsa-miR-1321	0.0580239	6.28681	0.409093	1.11786
hsa-miR-186	0.111462	0.430609	0.411954	0.862653
hsa-miR-502-5p	0.0545638	1.64109	0.414548	1.16259
hsa-miR-509-3-5p	0.0713718	8.70492e-07	0.41485	0.805932
hsa-miR-921	0.0833044	0.302611	0.416336	0.865832
hsa-miR-1297	0.0608409	4.37264	0.417664	1.17355
hsa-miR-508-3p	0.376591	0.399966	0.418161	0.833223
hsa-miR-455-3p	0.650818	0.847793	0.418582	0.804619
hsa-miR-154	0.184625	0.587122	0.418897	0.870805
hsa-miR-22x	0.302192	0.631789	0.420029	0.837547
hsa-miR-608	0.983759	0.989982	0.420341	1.16783
hsa-miR-92b	0.095889	0.574722	0.423096	0.859543
hsa-miR-1299	0.696605	0.894426	0.424212	1.21899
hsa-miR-423-3p	0.734554	0.844199	0.425607	0.862648
hsa-miR-510	0.582916	0.392038	0.426705	0.797828
hsa-miR-369-3p	0.934172	0.969042	0.42723	1.1585
hsa-miR-1179	0.120174	0.49918	0.428137	0.854399
hsa-miR-24	0.874548	1.08099	0.429676	0.849548
hsa-miR-708x	0.444552	0.777683	0.432021	1.14385
hsa-miR-588	0.569637	0.622296	0.435804	1.15569
hsa-miR-148ax	0.337339	1.42567	0.436887	0.853035
hsa-miR-448	0.641631	1.07753	0.436971	0.676748
hsa-miR-99b	0.0672015	0.417609	0.437391	0.856752
hsa-miR-124x	0.13413	0.568614	0.43784	0.822714
hsa-miR-200b	0.749892	0.842151	0.439206	1.29052
hsa-miR-522	0.214658	0.452009	0.440215	1.17477
hsa-miR-556-5p	0.297996	0.674678	0.440511	0.871337
hsa-miR-329	0.0509403	0.437649	0.44346	0.853407
hsa-miR-33bx	0.978298	0.983927	0.444289	1.08437
hsa-miR-150x	0.278128	0.49475	0.445836	0.892183
hsa-miR-623	0.268529	19.7968	0.446597	1.11984
hsa-miR-103	0.169801	0.528817	0.446937	0.825525
hsa-miR-1308	0.154905	0.469392	0.448909	0.865273
hsa-miR-193a-5p	0.644725	0.855577	0.449306	0.864793
hsa-miR-509-3p	0.362142	0.148151	0.450495	0.848633
hsa-miR-513c	0.918014	1.04528	0.45219	0.858683
hsa-miR-129x	0.0507273	0.429641	0.45381	1.15385
hsa-miR-296-3p	0.569416	0.80594	0.455063	0.876619
hsa-miR-1302	0.705878	0.852776	0.455141	1.2003
hsa-miR-23b	0.112693	0.532129	0.456192	0.82193
hsa-miR-452	0.835947	0.885933	0.456499	0.838137
hsa-let-7e	0.562316	1.19023	0.458098	1.15488
hsa-miR-138-2x	0.302724	0.637032	0.459057	1.18618
hsa-miR-376a	0.160251	1.60922	0.46586	1.15857
hsa-miR-424x	0.0964002	0.406311	0.466238	0.853338
hsa-miR-552	0.143521	0.642811	0.467112	0.763972
hsa-miR-513b	0.384565	0.150524	0.469902	0.866316
hsa-miR-27b	0.214335	0.58918	0.473079	0.861508
hsa-miR-578	0.0850867	0.461376	0.475819	0.863009
hsa-miR-655	0.442682	0.743918	0.478549	0.874768
hsa-miR-625x	0.97526	0.992205	0.483493	1.17083
hsa-miR-24-1x	0.107287	0.50071	0.484042	0.841645
hsa-miR-516a-3p,hsa-miR-516bx	0.205898	1.70249	0.484458	0.861578
hsa-miR-188-3p	0.696921	0.874376	0.486486	0.809112
hsa-miR-514	0.0622017	0.0568326	0.489288	0.88214
hsa-miR-635	0.129567	2.22781	0.493687	1.1419
hsa-miR-891b	0.932881	0.965018	0.497517	0.889695
hsa-miR-769-3p	0.0705191	0.465282	0.500865	0.848313
hsa-miR-509-5p	0.335438	3.09927	0.501128	0.898025
hsa-miR-877	0.0535524	0.431827	0.502885	0.879943
hsa-miR-542-3p	0.822644	0.932836	0.504509	0.883327
hsa-miR-629x	0.289443	0.382011	0.513432	1.1628
hsa-miR-107	0.785346	0.87867	0.514859	0.866992
hsa-let-7b	0.736234	1.10944	0.515909	1.11227
hsa-miR-604	0.36916	1.2639	0.516792	1.12676
hsa-miR-18a	0.856611	0.94225	0.52193	0.863845
hsa-miR-942	0.241638	0.619885	0.524639	0.852012
hsa-miR-15a	0.516883	1.2263	0.524705	1.13815
hsa-miR-379x	0.589295	0.823071	0.525811	0.877541
hsa-miR-99ax	0.43734	0.653275	0.526063	1.09828
hsa-miR-342-3p	0.182276	0.59649	0.53102	0.872245
hsa-miR-499-3p	0.366018	0.812334	0.531068	1.17052
hsa-miR-429	0.909758	0.945422	0.532333	1.19558
hsa-miR-144	0.628723	1.65551	0.533587	1.13437
hsa-miR-770-5p	0.165239	0.551165	0.541109	0.875287
hsa-miR-506	0.0578545	3.16428	0.542477	0.891267
hsa-miR-153	0.35676	0.736649	0.542487	0.892289
hsa-miR-127-3p	0.442754	0.724498	0.549804	1.1186
hsa-miR-135a	0.322474	0.664571	0.553098	1.1135
hsa-miR-154x	0.719421	0.887729	0.558098	0.894121
hsa-miR-577	0.414819	0.776693	0.558924	1.12862
hsa-miR-592	0.930541	1.04069	0.560075	1.10375
hsa-miR-196ax	0.853831	2.32415	0.568712	0.404354
hsa-miR-302ax	0.085721	0.479958	0.569541	0.768819
hsa-miR-210	0.344504	1.47433	0.569612	1.11155
hsa-miR-125a-5p	0.488889	0.669928	0.571172	1.12926
hsa-miR-126	0.0863444	2.172	0.572412	1.10404
hsa-miR-9x	0.456816	0.678601	0.572539	0.894871
hsa-miR-10bx	0.311752	1.25574	0.576253	1.14926
hsa-miR-557	0.0532479	7.08876	0.57795	1.30886
hsa-miR-484	0.12613	0.509156	0.57842	1.13068
hsa-miR-106b	0.594022	0.818492	0.581934	0.904744
hsa-miR-220c	0.754025	1.12768	0.587371	0.899721
hsa-miR-574-3p	0.565984	0.761941	0.587386	0.899387
hsa-miR-1292	0.0680993	0.468094	0.589353	0.90712
hsa-miR-513a-3p	0.611505	0.595709	0.590387	0.91432
hsa-miR-593	0.0532335	2.09712	0.592182	1.14618
hsa-miR-526b	0.0566343	2.13426	0.593112	1.15413
hsa-miR-195	0.145429	0.620158	0.594161	0.88556
hsa-miR-29b	0.406989	0.782765	0.595181	0.890972
hsa-miR-920	0.136066	4.58074	0.59927	1.21182
hsa-miR-933	0.0627342	1.56835	0.602458	1.09775
hsa-miR-744x	0.392446	1.55713	0.604154	1.08502
hsa-miR-335	0.137984	2.01988	0.611993	1.11259
hsa-miR-589x	0.629194	1.15492	0.612025	0.89046
hsa-miR-665	0.161107	1.98389	0.612134	0.902147
hsa-miR-497	0.406538	0.800667	0.612766	0.897106
hsa-miR-646	0.122546	1.88595	0.614253	1.07212
hsa-miR-876-3p	0.41152	0.607894	0.616928	1.09368
hsa-miR-424	0.824566	0.917858	0.617753	0.909225
hsa-miR-181c	0.486393	1.33483	0.618356	1.09463
hsa-miR-1288	0.317439	0.689946	0.619978	0.910277
hsa-miR-432x	0.880278	1.05189	0.62257	0.897957
hsa-miR-548o	0.366062	0.69874	0.625246	1.09606
hsa-miR-409-5p	0.918458	0.958424	0.633508	0.913237
hsa-miR-518a-5p,hsa-miR-527	0.747138	1.20118	0.634683	0.923732
hsa-miR-1270	0.178663	0.565726	0.635007	0.919225
hsa-miR-548j	0.0522817	2.06772	0.635406	1.12641
hsa-miR-125a-3p	0.765068	1.14573	0.638332	1.18424
hsa-miR-1255a	0.722323	0.881996	0.638382	1.08988
hsa-miR-374b	0.128849	1.58497	0.640435	1.09308
hsa-miR-875-5p	0.506702	0.795457	0.64052	1.17501
hsa-miR-377x	0.394444	0.537395	0.644095	0.838384
hsa-miR-550	0.0760381	0.290428	0.644525	0.921652
hsa-miR-1207-5p	0.146673	2.09395	0.645276	0.86787
hsa-miR-486-5p	0.881206	0.941888	0.64713	0.913288
hsa-let-7c	0.294919	0.669076	0.651279	1.08842
hsa-miR-433	0.19373	0.612154	0.652616	0.902204
hsa-miR-887	0.340258	1.29624	0.653388	1.10689
hsa-miR-1250	0.0979179	0.505607	0.658792	1.17066
hsa-miR-194	0.257901	0.664226	0.659272	0.908354
hsa-miR-584	0.301628	0.703927	0.659968	1.11314
hsa-miR-141x	0.111423	1.58703	0.660375	1.17671
hsa-miR-31	0.885415	0.935411	0.660526	0.925788
hsa-miR-675	0.862162	0.92336	0.660627	0.93208
hsa-miR-100x	0.500757	0.788875	0.661142	0.906396
hsa-miR-198	0.367181	0.503682	0.662222	0.923164
hsa-miR-708	0.182129	0.48941	0.662522	0.934436
hsa-miR-586	0.0965049	1.93337	0.665292	1.11363
hsa-miR-1229	0.943176	0.978672	0.666663	1.14491
hsa-miR-216b	0.202805	0.0134399	0.667396	0.908195
hsa-miR-563	0.0812563	21.3983	0.673539	1.05589
hsa-miR-1260	0.743781	0.871158	0.674784	0.910552
hsa-miR-1224-5p	0.943819	0.96742	0.674799	0.873542
hsa-miR-542-5p	0.793199	0.932503	0.675668	0.912521
hsa-miR-218	0.655043	0.868032	0.676091	0.902314
hsa-miR-432	0.164835	0.565187	0.677484	0.924899
hsa-miR-320d,hsa-miR-320b,hsa-miR-320a,hsa-miR-320c	0.159782	0.532242	0.679872	0.935373
hsa-miR-616	0.496999	0.809695	0.680684	0.914728
hsa-miR-92bx	0.108931	0.510396	0.685063	0.933784
hsa-miR-381	0.973823	1.0099	0.685103	1.08693
hsa-miR-155	0.22294	1.62375	0.685696	1.06403
hsa-miR-1266	0.658566	0.847148	0.688026	0.91839
hsa-miR-323-5p	0.396314	1.43627	0.692057	1.107
hsa-miR-1248	0.0836782	7.89038	0.692922	1.06783
hsa-miR-615-5p	0.0501672	0.0984305	0.693763	1.06675
hsa-miR-548d-5p	0.061321	1.58525	0.697888	0.909263
hsa-miR-873	0.0746945	0.405334	0.697974	1.0745
hsa-miR-23bx	0.0894872	0.427657	0.698803	0.920049
hsa-miR-200a	0.619183	0.841538	0.700366	1.14115
hsa-miR-1303	0.153769	116.394	0.703541	1.05717
hsa-miR-211	0.9022	1.16018	0.706263	1.0651
hsa-miR-520g	0.511289	0.67824	0.707673	1.07482
hsa-miR-19ax	0.54833	0.789124	0.710644	1.06371
hsa-miR-29b-1x	0.133638	0.60155	0.715677	1.0666
hsa-miR-27bx	0.95791	1.01675	0.716092	1.0746
hsa-miR-185x	0.177908	0.44619	0.722297	0.846705
hsa-miR-191	0.134843	0.515979	0.723067	0.921336
hsa-miR-382	0.718288	0.871445	0.727814	0.938366
hsa-miR-212	0.530481	0.733781	0.732842	0.948984
hsa-miR-549	0.0898121	2.38834	0.733442	0.958074
hsa-miR-548k	0.43243	0.823276	0.73501	1.09092
hsa-miR-548i	0.625343	0.827474	0.73542	0.946426
hsa-miR-148bx	0.787356	0.777783	0.737624	1.0411
hsa-miR-19a	0.998224	1.00061	0.74392	0.933277
hsa-miR-216a	0.0692339	3.73904	0.747478	1.07826
hsa-miR-548e	0.67097	1.51525	0.748665	0.852407
hsa-miR-19b	0.907706	1.03136	0.748758	1.06953
hsa-miR-143	0.350468	1.26875	0.74915	1.07108
hsa-miR-1236	0.0671294	0.351403	0.754059	0.945325
hsa-miR-411	0.755781	0.888944	0.756721	0.941427
hsa-miR-204	0.317421	1.35327	0.759779	1.06888
hsa-miR-518f	0.279152	0.0435508	0.762354	1.0677
hsa-miR-519d	0.0536633	0.427091	0.766014	0.94666
hsa-miR-1252	0.555889	1.25138	0.768112	1.05922
hsa-miR-1300	0.421105	8.13718	0.772155	0.940966
hsa-miR-30a	0.35235	0.737068	0.772217	0.94728
hsa-miR-145x	0.647518	0.808376	0.772478	0.941752
hsa-miR-136x	0.45128	0.783211	0.773251	0.947758
hsa-miR-517a,hsa-miR-517b	0.301406	4.56641	0.774194	1.05295
hsa-miR-624x	0.777212	0.88806	0.775267	1.08067
hsa-miR-618	0.0510391	3.05438	0.77557	1.10833
hsa-miR-1237	0.399258	0.465554	0.775959	1.0352
hsa-miR-214x	0.105864	2.55976	0.778236	1.11843
hsa-miR-647	0.0846328	6.20031	0.779132	1.07298
hsa-miR-491-5p	0.0603183	0.546185	0.780129	0.930057
hsa-miR-1277	0.225022	1.18768	0.783745	1.08987
hsa-miR-760	0.115384	0.536613	0.784877	1.09737
hsa-miR-511	0.553776	0.745568	0.786591	1.03952
hsa-miR-1827	0.47196	1.54814	0.787131	0.907338
hsa-miR-200cx	0.553129	0.513987	0.787732	0.960398
hsa-miR-15b	0.560809	0.81194	0.788998	0.950145
hsa-miR-127-5p	0.544395	0.798104	0.790678	0.943608
hsa-miR-383	0.119327	0.578541	0.791262	1.0544
hsa-miR-190	0.525152	1.31997	0.792959	1.06439
hsa-miR-487b	0.178032	0.553562	0.793059	1.05322
hsa-miR-135ax	0.0654212	0.387452	0.793132	1.06476
hsa-miR-614	0.590015	1.83783	0.794235	1.03556
hsa-miR-149	0.838497	1.07561	0.794686	1.04692
hsa-miR-410	0.460283	0.777085	0.796014	0.949392
hsa-miR-362-3p	0.124712	1.71776	0.796191	0.927741
hsa-miR-330-3p	0.186015	0.576137	0.798582	1.06891
hsa-miR-486-3p	0.690472	1.29132	0.799935	0.946845
hsa-miR-146b-5p	0.412801	1.44926	0.799953	0.943597
hsa-miR-564	0.105387	1.77952	0.800087	0.932665
hsa-miR-516b	0.178865	0.494473	0.801298	1.05566
hsa-miR-23ax	0.279776	1.33771	0.804827	1.04669
hsa-miR-613	0.394859	1.31482	0.805095	0.955042
hsa-miR-524-3p	0.175558	1.3204	0.806781	1.04289
hsa-miR-1291	0.271821	0.22621	0.808031	0.966425
hsa-miR-499-5p	0.211919	0.617301	0.809486	1.06023
hsa-miR-146ax	0.905893	0.9525	0.810053	1.03527
hsa-miR-668	0.689503	1.20549	0.81013	1.03333
hsa-miR-181ax	0.0886398	1.88241	0.811943	1.04418
hsa-miR-29c	0.133586	1.54379	0.812121	0.961211
hsa-let-7f-2x	0.779266	1.2723	0.812301	1.06303
hsa-miR-124	0.79762	0.936992	0.816966	0.945047
hsa-miR-597	0.452651	1.18071	0.818319	1.05122
hsa-miR-24-2x	0.512711	1.34128	0.818749	0.951701
hsa-miR-101x	0.372492	0.814477	0.818995	0.941603
hsa-miR-607	0.467559	0.68445	0.820411	0.950934
hsa-miR-545	0.865901	1.04247	0.820756	1.0696
hsa-miR-520c-3p,hsa-miR-520f	0.309019	6.15677	0.822793	1.04532
hsa-miR-323-3p	0.213054	0.547589	0.8236	1.04171
hsa-miR-1283	0.277274	1.57188	0.831072	1.06341
hsa-miR-496	0.96132	0.980299	0.831704	0.95063
hsa-miR-1180	0.160053	0.498728	0.832228	0.960015
hsa-miR-520a-5p	0.16316	0.577499	0.834509	0.959542
hsa-miR-147	0.919132	0.961113	0.835139	0.943899
hsa-miR-1244	0.686697	0.780048	0.838408	0.970055
hsa-miR-627	0.24342	2.0321	0.839654	0.940051
hsa-miR-889	0.468625	0.771178	0.839728	0.957793
hsa-miR-338-3p	0.776444	0.911689	0.842114	1.0447
hsa-miR-886-5p	0.524547	1.26113	0.842667	1.03037
hsa-miR-1251	0.0621276	0.271948	0.846065	1.03796
hsa-miR-493	0.700728	1.13581	0.856924	0.962089
hsa-miR-1274a	0.446201	1.42047	0.858991	0.962376
hsa-miR-139-5p	0.10232	0.537766	0.859621	1.04068
hsa-miR-219-1-3p	0.135367	0.554062	0.859785	0.974097
hsa-miR-181a	0.124169	0.445157	0.860865	0.966063
hsa-miR-30dx	0.0579082	2.56551	0.861739	0.951159
hsa-miR-208a	0.181616	2.03102	0.869051	1.04147
hsa-miR-339-5p	0.929027	1.0303	0.870863	0.962248
hsa-miR-1207-3p	0.18016	2.04898	0.871866	0.938508
hsa-miR-664x	0.645822	0.841951	0.87304	1.02443
hsa-miR-25x	0.241836	1.43669	0.873121	0.968286
hsa-miR-519e	0.0671109	1.74002	0.875722	1.03421
hsa-miR-539	0.797708	1.08577	0.876317	1.0321
hsa-miR-923	0.512793	1.27937	0.876781	0.973691
hsa-miR-331-3p	0.101722	0.377689	0.877175	1.05073
hsa-miR-203	0.332671	0.64226	0.877398	0.966914
hsa-miR-1282	0.319027	1.15518	0.877726	1.08246
hsa-let-7ax	0.313456	0.654816	0.878732	0.969749
hsa-miR-152	0.373002	0.70538	0.881001	0.971367
hsa-miR-92a-2x	0.192513	1.51071	0.882621	1.0296
hsa-miR-543	0.566437	0.776496	0.883188	1.02566
hsa-miR-19b-1x	0.336349	0.679356	0.892381	0.972651
hsa-miR-495	0.472865	0.75825	0.897103	0.976116
hsa-miR-455-5p	0.432509	1.26233	0.898277	0.954087
hsa-miR-1256	0.709506	2.29877	0.899063	1.01477
hsa-miR-219-2-3p	0.209804	0.658606	0.89959	1.03112
hsa-miR-195x	0.0688742	0.534863	0.901328	1.03366
hsa-miR-642	0.0789042	0.526364	0.902951	0.970578
hsa-miR-409-3p	0.628786	0.827607	0.904014	1.02227
hsa-miR-1278	0.646	1.19004	0.904142	1.03197
hsa-miR-544	0.351475	0.619044	0.905429	0.980784
hsa-miR-671-3p	0.268266	0.469229	0.906522	1.02647
hsa-miR-1247	0.799404	1.14357	0.907424	1.01651
hsa-miR-330-5p	0.05086	0.368051	0.910501	0.971315
hsa-miR-422a	0.275448	2.01651	0.911074	0.984449
hsa-miR-181b	0.284427	0.659863	0.911399	0.972707
hsa-miR-485-3p	0.153699	0.557293	0.911988	0.978368
hsa-miR-532-5p	0.31364	0.661681	0.912114	1.02501
hsa-miR-193bx	0.939366	0.980137	0.91969	0.980142
hsa-miR-502-3p,hsa-miR-500x	0.569319	0.790109	0.922749	1.02617
hsa-miR-105x	0.862258	0.906608	0.927437	1.02513
hsa-let-7ex	0.774478	1.10555	0.928461	1.01678
hsa-miR-874	0.117915	0.548619	0.934671	0.979075
hsa-miR-16-1x	0.150861	1.78356	0.939483	0.980961
hsa-miR-200c	0.43902	0.795438	0.940889	0.980679
hsa-miR-376b	0.403103	1.35469	0.941669	0.98554
hsa-miR-139-3p	0.228969	0.557569	0.948503	0.985888
hsa-miR-1285	0.59362	1.26311	0.949906	1.01011
hsa-miR-148a	0.172639	1.62062	0.950018	0.988004
hsa-miR-451	0.673621	1.14561	0.950945	1.02106
hsa-miR-30b	0.336828	1.47685	0.954099	0.98563
hsa-miR-636	0.585339	0.708012	0.954999	1.00785
hsa-miR-498	0.535959	0.137983	0.956542	0.98883
hsa-miR-101	0.718941	0.920952	0.961824	0.989868
hsa-miR-515-5p	0.158293	0.590033	0.963448	1.0115
hsa-miR-671-5p	0.0812446	1.51817	0.96425	0.988356
hsa-miR-590-5p	0.213397	1.48891	0.967505	0.991836
hsa-miR-145	0.735523	1.24888	0.967575	0.991624
hsa-miR-223x	0.165671	0.222688	0.968038	1.00788
hsa-miR-370	0.315567	0.629497	0.968632	0.992685
hsa-miR-639	0.0770273	0.0972691	0.968937	0.992101
hsa-miR-1226x	0.889759	1.12285	0.969354	0.990557
hsa-miR-301a	0.80687	1.06193	0.969954	0.993296
hsa-miR-142-5p	0.816713	1.08933	0.973384	1.0079
hsa-miR-337-5p	0.868472	0.950665	0.974696	0.993943
hsa-miR-886-3p	0.202155	1.53955	0.977339	0.994691
hsa-miR-335x	0.755865	1.16925	0.977825	0.994494
hsa-miR-199a-3p,hsa-miR-199b-3p	0.105068	1.65204	0.979232	0.995176
hsa-miR-7	0.882567	1.04562	0.979983	0.994526
hsa-miR-1537	0.724269	1.09174	0.9801	1.00616
hsa-miR-570	0.340614	0.7085	0.980523	0.993033
hsa-miR-1228	0.724901	0.881095	0.983546	0.995338
hsa-miR-575	0.192994	0.161042	0.985861	1.00261
hsa-miR-1826	0.688983	1.13297	0.987633	1.00252
hsa-miR-214	0.374547	1.32638	0.988954	1.00263
hsa-miR-656	0.575672	0.814174	0.991168	1.00204
hsa-miR-629	0.310417	0.644682	0.996043	1.00092
hsa-miR-122	0.458287	0.815145	0.999949	1.00001
